# Supplementary material for: From zebrafish heart jogging genes to mouse and human orthologs: using Gene Ontology to investigate mammalian heart development
Source: F1000Res. 2014 Feb 10;2:242. Originally published 2013 Nov 13. [Version 2] doi: 10.12688/f1000research.2-242.v2 (PMC3931453; doi:10.12688/f1000research.2-242.v2)
Supplement: Significantly enriched GO terms in heart jogging genes in zebrafish and their human and mouse orthologs — Zebrafish data: GO terms significantly enriched in zebrafish ‘heart jogging’ gene list. The GO biological process, molecular function and cellular component terms that are highly enriched in the zebrafish ‘jogging’ gene list. The GO terms are listed in order of decreasing p-values and the ‘universe set’ size included in the functional analysis using VLAD is 14,577. Human data: GO terms significantly enriched in human orthologs of zebrafish ‘heart jogging’ genes. The GO biological process, molecular function and cellular component terms that are highly enriched in the human ‘jogging ortholog’ gene list. The GO terms are listed in order of decreasing p-values and the ‘universe set’ size included in the functional analysis using VLAD is 30,441. Mouse data: GO terms significantly enriched in mouse orthologs of zebrafish ‘heart jogging’ genes. The GO biological process, molecular function and cellular component terms that are highly enriched in the mouse ‘jogging ortholog’ gene list. The GO terms are listed in order of decreasing p-values and the ‘universe set’ size included in the functional analysis using VLAD is 24,813. Biological process summary: Summary of all enriched biological process GO terms across all three species. The enriched biological process GO terms are grouped into general biological areas (‘development’, ‘patterning’, ‘cellular process’, ‘signaling’, ‘movement’ and ‘high level terms’, text in upper case). Each area is subdivided into more specific ontologies, based on the Gene Ontology structure. A subset of the biological process GO terms and data are reported in Table 2 in the main article. High-level terms were not included in any further discussion, as these terms are not specific enough to be informative. k: the number of genes in each gene list annotated to the GO term; M: the number of genes in the species proteome annotated to the GO term. Starred genes are annotated directly to the enriched term. Non-starred genes are annotated to a ‘child’ o [file f1000research-2-3844-s0000.tgz]

Archive with 5 entries (5 files):
- Mousegenelist.csv
- Human_data.csv
- Zebrafish_data.csv
- Mouse_data.csv
- Biological_process_summary.csv
