# Supplementary material for: From zebrafish heart jogging genes to mouse and human orthologs: using Gene Ontology to investigate mammalian heart development
Source: F1000Res. 2014 Feb 10;2:242. Originally published 2013 Nov 13. [Version 2] doi: 10.12688/f1000research.2-242.v2 (PMC3931453; doi:10.12688/f1000research.2-242.v2)
Supplement: Significantly enriched GO terms in heart jogging genes in zebrafish and their human and mouse orthologs — Zebrafish data: GO terms significantly enriched in zebrafish ‘heart jogging’ gene list. The GO biological process, molecular function and cellular component terms that are highly enriched in the zebrafish ‘jogging’ gene list. The GO terms are listed in order of decreasing p-values and the ‘universe set’ size included in the functional analysis using VLAD is 14,577. Human data: GO terms significantly enriched in human orthologs of zebrafish ‘heart jogging’ genes. The GO biological process, molecular function and cellular component terms that are highly enriched in the human ‘jogging ortholog’ gene list. The GO terms are listed in order of decreasing p-values and the ‘universe set’ size included in the functional analysis using VLAD is 30,441. Mouse data: GO terms significantly enriched in mouse orthologs of zebrafish ‘heart jogging’ genes. The GO biological process, molecular function and cellular component terms that are highly enriched in the mouse ‘jogging ortholog’ gene list. The GO terms are listed in order of decreasing p-values and the ‘universe set’ size included in the functional analysis using VLAD is 24,813. Biological process summary: Summary of all enriched biological process GO terms across all three species. The enriched biological process GO terms are grouped into general biological areas (‘development’, ‘patterning’, ‘cellular process’, ‘signaling’, ‘movement’ and ‘high level terms’, text in upper case). Each area is subdivided into more specific ontologies, based on the Gene Ontology structure. A subset of the biological process GO terms and data are reported in Table 2 in the main article. High-level terms were not included in any further discussion, as these terms are not specific enough to be informative. k: the number of genes in each gene list annotated to the GO term; M: the number of genes in the species proteome annotated to the GO term. Starred genes are annotated directly to the enriched term. Non-starred genes are annotated to a ‘child’ o [file f1000research-2-3844-s0000.tgz › Mousegenelist.csv]

jogging orthologs	heart phenotype	GO term determination of heart left/right asymmetry or child terms
ACVRL1	2700049A03Rik	C2cd3
apc	Acvr2b	Cfc1
bmp4	Bicc1	Cited2
bmp7	C2cd3	Dand5
bmpr2	Ccdc40	Dll1
camk2a	Cfc1	Eng
camk2b	Chrd	Fgf8
camk2g	Cited2	Foxh1
ccdc103	Dand5	Gata4
ccdc40	Dll1	Gja1
dand5	Dnahc11	Hand1
cobl	Dnahc5	Hand2
Rcsd1	Dnaic1	Hif1a
fgfr2	Dpcd	Ift52
foxh1	Dync2h1	Ihh
foxj1	Dync2li1	Lbx1
fzd2	Ednrb	Mef2c
gsk3b	Fgf10	Megf8
has2	Foxh1	Mesp1
dnaaf1	Foxj1	Mib1
lrrc6	Gdf1	Nkx2-5
nipbl	Ift122	Ovol2
nkd1	Ift172	Shh
nphp3	Ift57	Smo
pkd2	Ift88	Sox17
ptpn11a	Invs	Srf
	Kif3a	Stil
	Lefty1	Sufu
	Lefty2	T
	Megf8	Tbx20
	Meox2	Tbx3
	Mgat1	Tmed2
	Mgrn1	Vangl2
	Mks1	Wnt3a
	Nme7	Zic3
	Nodal
	Nog
	Notch1
	Notch2
	Ofd1
	Pcsk5
	Pcsk6
	Pitx2
	Pkd1l1
	Pkd2
	Rfx3
	Rpgrip1l
	Rttn
	Smad1
	Smad5
	Smo
	Sufu
	Tbx6
	Tgif1
	Tgif2
	Tmed2
	Zic3
	Snai1
