# Supplementary material for: From zebrafish heart jogging genes to mouse and human orthologs: using Gene Ontology to investigate mammalian heart development
Source: F1000Res. 2014 Feb 10;2:242. Originally published 2013 Nov 13. [Version 2] doi: 10.12688/f1000research.2-242.v2 (PMC3931453; doi:10.12688/f1000research.2-242.v2)
Supplement: Significantly enriched GO terms in heart jogging genes in zebrafish and their human and mouse orthologs — Zebrafish data: GO terms significantly enriched in zebrafish ‘heart jogging’ gene list. The GO biological process, molecular function and cellular component terms that are highly enriched in the zebrafish ‘jogging’ gene list. The GO terms are listed in order of decreasing p-values and the ‘universe set’ size included in the functional analysis using VLAD is 14,577. Human data: GO terms significantly enriched in human orthologs of zebrafish ‘heart jogging’ genes. The GO biological process, molecular function and cellular component terms that are highly enriched in the human ‘jogging ortholog’ gene list. The GO terms are listed in order of decreasing p-values and the ‘universe set’ size included in the functional analysis using VLAD is 30,441. Mouse data: GO terms significantly enriched in mouse orthologs of zebrafish ‘heart jogging’ genes. The GO biological process, molecular function and cellular component terms that are highly enriched in the mouse ‘jogging ortholog’ gene list. The GO terms are listed in order of decreasing p-values and the ‘universe set’ size included in the functional analysis using VLAD is 24,813. Biological process summary: Summary of all enriched biological process GO terms across all three species. The enriched biological process GO terms are grouped into general biological areas (‘development’, ‘patterning’, ‘cellular process’, ‘signaling’, ‘movement’ and ‘high level terms’, text in upper case). Each area is subdivided into more specific ontologies, based on the Gene Ontology structure. A subset of the biological process GO terms and data are reported in Table 2 in the main article. High-level terms were not included in any further discussion, as these terms are not specific enough to be informative. k: the number of genes in each gene list annotated to the GO term; M: the number of genes in the species proteome annotated to the GO term. Starred genes are annotated directly to the enriched term. Non-starred genes are annotated to a ‘child’ o [file f1000research-2-3844-s0000.tgz › Biological_process_summary.csv]

GO terms	Biological Aspect Group	Relevant GO Parent terms	Reported in Table 2	DAR p value	DAR Proteins	DAR k	DAR M	DAR k/M as percentage	HUM p value	HUM Proteins	HUM k	HUM M	HUM k/M as percentage	MUS p value	MUS Proteins	MUS k	MUS M	MUS k/M as percentage
GO:0032502 developmental process	Development	GO:0008150 biological_process	Y	1.56E-24	acvr1l; apc; bmp4; bmp7a; bmpr2a; bmpr2b; camk2a; camk2b2; camk2g1; ccdc103; ccdc40; cobl; dand5; dnaaf1; dub; fgfr2; foxh1; foxj1a; foxj1b; fzd2; gsk3b; has2; lrrc6; nipbla; nipblb; nkd1; nphp3; pkd2; ptpn11a; spaw	30	2357	1.30%	4.69E-14	ACVRL1; APC; BMP4; BMP7; BMPR2; CAMK2B; CAMK2G; CCDC103; CCDC40; COBL; DAND5; DNAAF1; FGFR2; FOXH1; FOXJ1; FZD2; GSK3B; HAS2; LRRC6; NIPBL; NKD1; NPHP3; PKD2; PTPN11	24	6803	0.40%	1.99E-14	Acvrl1; Apc; Bmp4; Bmp7; Bmpr2; Camk2b; Camk2g; Ccdc40; Cobl; Dand5; Dnaaf1; Fgfr2; Foxh1; Foxj1; Fzd2; Gsk3b; Has2; Nipbl; Nkd1; Nphp3; Pkd2; Ptpn11	22	3945	0.60%
GO:0007275 multicellular organismal development	Development	GO:0032502 developmental process	N	3.05E-25	acvr1l; apc; bmp4; bmp7a; bmpr2a; bmpr2b; camk2a; camk2b2; camk2g1; ccdc103; ccdc40; cobl; dand5; dnaaf1; dub; fgfr2; foxh1; foxj1a; foxj1b; *fzd2; gsk3b; has2; lrrc6; nipbla; nipblb; nkd1; nphp3; pkd2; ptpn11a; spaw	30	2233	1.30%	3.12E-15	ACVRL1; APC; BMP4; BMP7; BMPR2; CAMK2B; CAMK2G; CCDC103; CCDC40; COBL; DAND5; DNAAF1; FGFR2; FOXH1; FOXJ1; FZD2; GSK3B; HAS2; LRRC6; NIPBL; NKD1; NPHP3; PKD2; PTPN11	24	6063	0.40%	2.26E-15	Acvrl1; Apc; *Bmp4; *Bmp7; Bmpr2; Camk2b; *Camk2g; Ccdc40; Cobl; Dand5; Dnaaf1; Fgfr2; Foxh1; Foxj1; *Fzd2; *Gsk3b; Has2; Nipbl; *Nkd1; Nphp3; Pkd2; Ptpn11	22	3564	0.60%
GO:0048856 anatomical structure development	Development	GO:0032502 developmental process	N	3.33E-26	acvr1l; apc; bmp4; bmp7a; bmpr2a; bmpr2b; camk2a; camk2b2; camk2g1; ccdc103; ccdc40; cobl; dand5; dnaaf1; dub; fgfr2; foxh1; foxj1a; foxj1b; fzd2; gsk3b; has2; lrrc6; nipbla; nipblb; nkd1; nphp3; pkd2; ptpn11a; spaw	30	2075	1.40%	1.95E-15	ACVRL1; APC; BMP4; BMP7; BMPR2; CAMK2B; CAMK2G; CCDC103; CCDC40; COBL; DAND5; DNAAF1; FGFR2; FOXH1; FOXJ1; FZD2; GSK3B; HAS2; LRRC6; NIPBL; NKD1; NPHP3; PKD2; PTPN11	24	5943	0.40%	8.05E-13	Acvrl1; Apc; Bmp4; Bmp7; Bmpr2; Camk2b; Camk2g; Cobl; Dand5; Dnaaf1; Fgfr2; Foxh1; Foxj1; Fzd2; Gsk3b; Has2; Nipbl; Nphp3; Pkd2; Ptpn11	20	3479	0.60%
GO:0009653 anatomical structure morphogenesis	Development	GO:0032502 developmental process	N	5.73E-34	acvr1l; apc; bmp4; bmp7a; bmpr2a; bmpr2b; camk2a; camk2b2; camk2g1; ccdc103; ccdc40; cobl; dand5; dnaaf1; dub; fgfr2; foxh1; foxj1a; foxj1b; fzd2; gsk3b; has2; lrrc6; nipbla; nipblb; nkd1; nphp3; pkd2; ptpn11a; spaw	30	1150	2.60%	1.26E-15	ACVRL1; APC; BMP4; BMP7; BMPR2; CCDC103; CCDC40; COBL; DNAAF1; FGFR2; FOXH1; FOXJ1; FZD2; GSK3B; LRRC6; NIPBL; NKD1; NPHP3; PKD2; PTPN11	20	3052	0.70%	2.48E-14	Acvrl1; Apc; Bmp4; Bmp7; Bmpr2; Cobl; Dnaaf1; Fgfr2; Foxh1; Foxj1; Fzd2; Gsk3b; Has2; Nipbl; Nphp3; Pkd2; Ptpn11	17	1696	1.00%
GO:0048869 cellular developmental process	Development	GO:0032502 developmental process	N	0.000000121	apc; bmp4; ccdc40; cobl; dnaaf1; dub; foxh1; foxj1a; foxj1b; fzd2; lrrc6; nkd1	12	927	1.30%	1.17E-10	ACVRL1; APC; BMP4; BMP7; BMPR2; CAMK2B; CAMK2G; COBL; DNAAF1; FGFR2; FOXJ1; FZD2; GSK3B; LRRC6; NIPBL; NKD1; NPHP3; PTPN11	18	4119	0.40%	1.89E-11	Acvrl1; Apc; Bmp4; Bmp7; Bmpr2; Camk2b; Camk2g; Cobl; Dnaaf1; Fgfr2; Foxj1; Fzd2; Gsk3b; Nipbl; Nkd1; Nphp3; Ptpn11	17	2549	0.70%
GO:0009790 embryo development	Development	GO:0032502 developmental process	N	4.51E-39	acvr1l; apc; bmp4; bmp7a; bmpr2a; bmpr2b; camk2a; camk2b2; camk2g1; ccdc103; ccdc40; cobl; dand5; dnaaf1; dub; fgfr2; foxh1; foxj1a; foxj1b; fzd2; gsk3b; has2; lrrc6; nipbla; nipblb; nkd1; nphp3; pkd2; ptpn11a; spaw	30	782	3.80%	1.52E-13	ACVRL1; BMP4; BMP7; BMPR2; CCDC103; CCDC40; COBL; DNAAF1; FGFR2; FOXH1; FOXJ1; *FZD2; NIPBL; NPHP3; PKD2	15	1538	1.00%	6.15E-11	Acvrl1; Bmp4; Bmp7; Bmpr2; Cobl; Fgfr2; Foxh1; Foxj1; Fzd2; Nipbl; Nphp3; Pkd2	12	960	1.30%
GO:0048646 anatomical structure formation involved in morphogenesis	Development	GO:0032502 developmental process	N	3.62E-13	acvr1l; apc; bmp4; ccdc40; dand5; dnaaf1; dub; foxh1; foxj1a; foxj1b; fzd2; has2; lrrc6; nkd1	14	517	2.70%	1.31E-09	ACVRL1; BMP4; BMP7; BMPR2; COBL; DNAAF1; FGFR2; FOXH1; FOXJ1; GSK3B; LRRC6	11	1182	0.90%	2.08E-09	Acvrl1; *Bmp4; *Bmp7; Bmpr2; Cobl; Dnaaf1; Fgfr2; Foxh1; Foxj1; Gsk3b	10	751	1.30%
GO:0072359 circulatory system development	Development	GO:0032502 developmental process	N	2.15E-45	acvr1l; apc; bmp4; bmp7a; bmpr2a; bmpr2b; camk2a; camk2b2; camk2g1; ccdc103; ccdc40; cobl; dand5; dnaaf1; dub; fgfr2; foxh1; foxj1a; foxj1b; fzd2; gsk3b; has2; lrrc6; nipbla; nipblb; nkd1; nphp3; pkd2; ptpn11a; spaw	30	487	6.20%	1.06E-15	ACVRL1; BMP4; BMPR2; CCDC103; CCDC40; DAND5; DNAAF1; FGFR2; FOXH1; FOXJ1; FZD2; NIPBL; NPHP3; PKD2; PTPN11	15	1095	1.40%	7.88E-10	Acvrl1; Bmp4; Bmpr2; Dand5; Fgfr2; Foxh1; Foxj1; Fzd2; Nipbl; Pkd2	10	679	1.50%
GO:0048598 embryonic morphogenesis	Development	GO:0032502 developmental process	N	1.21E-45	acvr1l; apc; bmp4; bmp7a; bmpr2a; bmpr2b; camk2a; camk2b2; camk2g1; ccdc103; ccdc40; cobl; dand5; dnaaf1; dub; fgfr2; foxh1; foxj1a; foxj1b; fzd2; gsk3b; has2; lrrc6; nipbla; nipblb; nkd1; nphp3; pkd2; ptpn11a; spaw	30	478	6.30%	5.45E-16	BMP4; BMP7; BMPR2; CCDC103; CCDC40; COBL; DNAAF1; FGFR2; FOXH1; FOXJ1; FZD2; NIPBL; NPHP3; PKD2	14	807	1.70%	5.89E-11	*Bmp4; Bmp7; Bmpr2; Cobl; Fgfr2; Foxh1; Foxj1; Fzd2; Nipbl; Nphp3	10	520	1.90%
GO:0009887 organ morphogenesis	Development	GO:0032502 developmental process	N	2.29E-46	acvr1l; apc; bmp4; bmp7a; bmpr2a; bmpr2b; camk2a; camk2b2; camk2g1; ccdc103; ccdc40; cobl; dand5; dnaaf1; dub; fgfr2; foxh1; foxj1a; foxj1b; fzd2; gsk3b; has2; lrrc6; nipbla; nipblb; nkd1; nphp3; pkd2; ptpn11a; spaw	30	453	6.60%	2.01E-13	BMP4; BMP7; CCDC103; CCDC40; DNAAF1; *FGFR2; FOXH1; FOXJ1; FZD2; *GSK3B; NIPBL; NKD1; NPHP3; PKD2	14	1242	1.10%	1.93E-09	Bmp4; *Bmp7; *Fgfr2; Foxh1; Foxj1; Fzd2; *Gsk3b; Has2; Nipbl; Nphp3	10	745	1.30%
GO:0048729 tissue morphogenesis	Development	GO:0032502 developmental process	N	4.03E-51	acvr1l; apc; bmp4; bmp7a; bmpr2a; bmpr2b; camk2a; camk2b2; camk2g1; ccdc103; ccdc40; cobl; dand5; dnaaf1; dub; fgfr2; foxh1; foxj1a; foxj1b; fzd2; gsk3b; has2; lrrc6; nipbla; nipblb; nkd1; nphp3; pkd2; ptpn11a; spaw	30	319	9.40%	1.04E-14	ACVRL1; BMP4; BMP7; BMPR2; CCDC103; CCDC40; COBL; DNAAF1; FGFR2; FOXH1; FOXJ1; NPHP3; PKD2	13	761	1.70%	3.71E-11	Acvrl1; Bmp4; Bmp7; Bmpr2; Cobl; Fgfr2; Foxh1; Foxj1; Nphp3; Pkd2	10	496	2.00%
GO:0048568 embryonic organ development	Development	GO:0032502 developmental process	N	0.0000212	acvr1l; bmp4; bmpr2a; bmpr2b; foxh1; foxj1b	6	285	2.10%	0.000000322	BMP4; BMP7; COBL; *FGFR2; FZD2; NIPBL; PKD2	7	557	1.30%	0.00000172	Bmp4; Bmp7; *Fgfr2; Fzd2; Nipbl; Pkd2	6	364	1.60%
GO:0000902 cell morphogenesis	Development	GO:0032502 developmental process	N	3.05E-09	apc; ccdc40; cobl; dnaaf1; dub; foxj1a; foxj1b; fzd2; lrrc6	9	279	3.20%	9.52E-11	APC; BMP4; BMP7; COBL; DNAAF1; FGFR2; FOXJ1; FZD2; GSK3B; LRRC6; NPHP3; PTPN11	12	1222	1.00%	7.00E-12	Apc; Bmp4; Bmp7; Cobl; Dnaaf1; Fgfr2; Foxj1; Fzd2; Gsk3b; Nphp3; Ptpn11	11	590	1.90%
GO:0032990 cell part morphogenesis	Development	GO:0032502 developmental process	N	6.48E-10	apc; ccdc40; cobl; dnaaf1; dub; foxj1a; foxj1b; fzd2; lrrc6	9	234	3.80%	1.81E-10	APC; BMP7; COBL; DNAAF1; FGFR2; FOXJ1; FZD2; GSK3B; LRRC6; NPHP3; PTPN11	11	980	1.10%	1.14E-11	Apc; Bmp7; Cobl; Dnaaf1; Fgfr2; Foxj1; Fzd2; Gsk3b; Nphp3; Ptpn11	10	440	2.30%
GO:0035295 tube development	Development	GO:0032502 developmental process	N	1.90E-57	acvr1l; apc; bmp4; bmp7a; bmpr2a; bmpr2b; camk2a; camk2b2; camk2g1; ccdc103; ccdc40; cobl; dand5; dnaaf1; dub; fgfr2; foxh1; foxj1a; foxj1b; fzd2; gsk3b; has2; lrrc6; nipbla; nipblb; nkd1; nphp3; pkd2; ptpn11a; spaw	30	202	14.90%	8.47E-15	ACVRL1; BMP4; BMP7; BMPR2; CCDC103; CCDC40; COBL; DNAAF1; FGFR2; FOXH1; FOXJ1; NPHP3; PKD2	13	749	1.70%	3.19E-10	Acvrl1; Bmp4; Bmp7; Bmpr2; Cobl; Fgfr2; Foxh1; Foxj1; Pkd2	9	431	2.10%
GO:0048562 embryonic organ morphogenesis	Development	GO:0032502 developmental process	N	0.000686	bmpr2a; bmpr2b; foxh1; foxj1b	4	198	2.00%	0.0000129	BMP4; BMP7; *FGFR2; FZD2; NIPBL	5	365	1.40%	0.00000417	Bmp4; Bmp7; *Fgfr2; Fzd2; Nipbl	5	236	2.10%
GO:0007369 gastrulation	Development	GO:0032502 developmental process	N	6.57E-11	acvr1l; bmp4; dand5; dnaaf1; foxh1; fzd2; has2; lrrc6; ptpn11a	9	181	5.00%	0.000000589	BMP4; BMP7; BMPR2; FOXH1; NPHP3	5	194	2.60%	0.000000212	Bmp4; Bmp7; Bmpr2; Foxh1; Nphp3	5	129	3.90%
GO:0035239 tube morphogenesis	Development	GO:0032502 developmental process	N	1.39E-60	acvr1l; apc; bmp4; bmp7a; bmpr2a; bmpr2b; camk2a; camk2b2; camk2g1; ccdc103; ccdc40; cobl; dand5; dnaaf1; dub; fgfr2; foxh1; foxj1a; foxj1b; fzd2; gsk3b; has2; lrrc6; nipbla; nipblb; nkd1; nphp3; pkd2; ptpn11a; spaw	30	162	18.50%	3.13E-15	ACVRL1; BMP4; BMP7; CCDC103; CCDC40; COBL; DNAAF1; FGFR2; FOXH1; FOXJ1; NPHP3; PKD2	12	507	2.40%	5.52E-10	Acvrl1; Bmp4; *Bmp7; Cobl; Fgfr2; Foxh1; Foxj1; Pkd2	8	301	2.70%
GO:0001655 urogenital system development	Development	GO:0032502 developmental process	N	5.56E-08	bmp4; camk2g1; ccdc40; dnaaf1; lrrc6; pkd2	6	103	5.80%	8.26E-11	APC; BMP4; BMP7; FGFR2; FOXJ1; HAS2; NIPBL; NPHP3; PKD2	9	453	2.00%	0.000000143	Apc; Bmp4; Bmp7; Fgfr2; Nphp3; Pkd2	6	238	2.50%
GO:0001756 somitogenesis	Development	GO:0032502 developmental process	N	0.000873	apc; foxh1; *has2	3	92	3.30%	#N/A	#N/A	#N/A	#N/A	#N/A	#N/A	#N/A	#N/A	#N/A	#N/A
GO:0045165 cell fate commitment	Development	GO:0032502 developmental process	N	0.000647	*bmp4; foxh1; nkd1	3	83	3.60%	#N/A	#N/A	#N/A	#N/A	#N/A	#N/A	#N/A	#N/A	#N/A	#N/A
GO:0030154 cell differentiation	Development	GO:0032502 developmental process	N	#N/A	#N/A	#N/A	#N/A	#N/A	8.47E-08	ACVRL1; APC; BMP4; BMP7; BMPR2; CAMK2B; *CAMK2G; COBL; FGFR2; FOXJ1; FZD2; GSK3B; NIPBL; NKD1; PTPN11	15	3929	0.40%	2.07E-09	Acvrl1; Apc; *Bmp4; *Bmp7; Bmpr2; *Camk2b; *Camk2g; Cobl; Fgfr2; Foxj1; Fzd2; *Gsk3b; Nipbl; *Nkd1; Ptpn11	15	2445	0.60%
GO:0048468 cell development	Development	GO:0032502 developmental process	N	#N/A	#N/A	#N/A	#N/A	#N/A	0.00000349	APC; BMP4; BMP7; COBL; FGFR2; FOXJ1; FZD2; GSK3B; NIPBL; PTPN11	10	2039	0.50%	0.00000126	Apc; Bmp4; *Bmp7; Cobl; Fgfr2; Fzd2; Gsk3b; Nipbl; Ptpn11	9	1130	0.80%
GO:0009792 embryo development ending in birth or egg hatching	Development	GO:0032502 developmental process	N	#N/A	#N/A	#N/A	#N/A	#N/A	0.00000115	ACVRL1; BMP4; BMP7; COBL; FGFR2; FOXH1; NIPBL; PKD2	8	993	0.80%	0.000000142	Acvrl1; Bmp4; Bmp7; Cobl; Fgfr2; Foxh1; Nipbl; Pkd2	8	614	1.30%
GO:0043009 chordate embryonic development	Development	GO:0032502 developmental process	N	#N/A	#N/A	#N/A	#N/A	#N/A	0.00000102	ACVRL1; BMP4; BMP7; COBL; FGFR2; FOXH1; NIPBL; PKD2	8	977	0.80%	0.00000013	Acvrl1; Bmp4; Bmp7; Cobl; Fgfr2; Foxh1; Nipbl; Pkd2	8	607	1.30%
GO:0000904 cell morphogenesis involved in differentiation	Development	GO:0032502 developmental process	N	#N/A	#N/A	#N/A	#N/A	#N/A	0.000000511	APC; BMP4; BMP7; COBL; FGFR2; FZD2; GSK3B; PTPN11	8	891	0.90%	6.13E-09	Apc; Bmp4; Bmp7; Cobl; Fgfr2; Fzd2; Gsk3b; Ptpn11	8	409	2.00%
GO:0061061 muscle structure development	Development	GO:0032502 developmental process	N	#N/A	#N/A	#N/A	#N/A	#N/A	0.00013	BMP4; FGFR2; FOXH1; GSK3B; NKD1	5	594	0.80%	0.000683	Bmp4; Fgfr2; Foxh1; Gsk3b	4	390	1.00%
GO:0060537 muscle tissue development	Development	GO:0032502 developmental process	N	#N/A	#N/A	#N/A	#N/A	#N/A	0.0000198	BMP4; FGFR2; FOXH1; GSK3B; PKD2	5	399	1.30%	0.000247	Bmp4; Fgfr2; Foxh1; Gsk3b	4	298	1.30%
GO:0014706 striated muscle tissue development	Development	GO:0032502 developmental process	N	#N/A	#N/A	#N/A	#N/A	#N/A	0.000279	BMP4; FGFR2; FOXH1; GSK3B	4	377	1.10%	#N/A	#N/A	#N/A	#N/A	#N/A
GO:0001763 morphogenesis of a branching structure	Development	GO:0032502 developmental process	N	#N/A	#N/A	#N/A	#N/A	#N/A	0.000157	BMP4; BMP7; FGFR2; PKD2	4	324	1.20%	0.000836	Bmp4; Bmp7; Fgfr2	3	178	1.70%
GO:0061138 morphogenesis of a branching epithelium	Development	GO:0032502 developmental process	N	#N/A	#N/A	#N/A	#N/A	#N/A	0.000127	BMP4; BMP7; FGFR2; PKD2	4	307	1.30%	0.000744	Bmp4; Bmp7; Fgfr2	3	171	1.80%
GO:0048754 branching morphogenesis of an epithelial tube	Development	GO:0032502 developmental process	N	#N/A	#N/A	#N/A	#N/A	#N/A	0.0000681	*BMP4; *BMP7; FGFR2; PKD2	4	261	1.50%	0.00047	*Bmp4; *Bmp7; Fgfr2	3	146	2.10%
GO:0048589 developmental growth	Development	GO:0032502 developmental process	N	#N/A	#N/A	#N/A	#N/A	#N/A	0.000114	BMP4; COBL; FGFR2; *NIPBL	4	298	1.30%	0.0000385	Bmp4; Cobl; Fgfr2; *Nipbl	4	184	2.20%
GO:0022612 gland morphogenesis	Development	GO:0032502 developmental process	N	#N/A	#N/A	#N/A	#N/A	#N/A	0.000845	BMP4; BMP7; *FGFR2	3	219	1.40%	0.000159	Bmp4; Bmp7; *Fgfr2	3	101	3.00%
GO:0048706 embryonic skeletal system development	Development	GO:0032502 developmental process	N	#N/A	#N/A	#N/A	#N/A	#N/A	0.0000303	BMP4; BMP7; FGFR2; NIPBL	4	212	1.90%	0.000258	*Bmp4; Bmp7; Nipbl	3	119	2.50%
GO:0042476 odontogenesis	Development	GO:0032502 developmental process	N	#N/A	#N/A	#N/A	#N/A	#N/A	0.000358	*BMP4; BMP7; *FGFR2	3	163	1.80%	0.0000682	*Bmp4; Bmp7; *Fgfr2	3	76	3.90%
GO:0060560 developmental growth involved in morphogenesis	Development	GO:0032502 developmental process	N	#N/A	#N/A	#N/A	#N/A	#N/A	0.000138	BMP4; COBL; FGFR2	3	118	2.50%	0.0000825	Bmp4; Cobl; Fgfr2	3	81	3.70%
GO:0048645 organ formation	Development	GO:0032502 developmental process	N	#N/A	#N/A	#N/A	#N/A	#N/A	0.0000119	BMP4; FGFR2; FOXH1	3	52	5.80%	0.00000261	Bmp4; Fgfr2; Foxh1	3	26	11.50%
GO:0010092 specification of organ identity	Development	GO:0032502 developmental process	N	#N/A	#N/A	#N/A	#N/A	#N/A	0.000000968	BMP4; FGFR2; FOXH1	3	23	13.00%	0.000000168	Bmp4; Fgfr2; Foxh1	3	11	27.30%
GO:0009888 tissue development	Development	GO:0032502 developmental process	Y	4.55E-41	acvr1l; apc; bmp4; bmp7a; bmpr2a; bmpr2b; camk2a; camk2b2; camk2g1; ccdc103; ccdc40; cobl; dand5; dnaaf1; dub; fgfr2; foxh1; foxj1a; foxj1b; fzd2; gsk3b; has2; lrrc6; nipbla; nipblb; nkd1; nphp3; pkd2; ptpn11a; spaw	30	673	4.50%	3.59E-15	ACVRL1; APC; BMP4; BMP7; BMPR2; CCDC103; CCDC40; COBL; DAND5; DNAAF1; FGFR2; FOXH1; FOXJ1; FZD2; GSK3B; NPHP3; PKD2	17	1849	0.90%	9.71E-13	Acvrl1; Apc; *Bmp4; Bmp7; Bmpr2; Cobl; Dand5; Fgfr2; Foxh1; Foxj1; Fzd2; Gsk3b; Nphp3; Pkd2	14	1138	1.20%
GO:0060429 epithelium development	Development	GO:0009888 tissue development	N	2.99E-51	acvr1l; apc; bmp4; bmp7a; bmpr2a; bmpr2b; camk2a; camk2b2; camk2g1; ccdc103; ccdc40; cobl; dand5; dnaaf1; dub; fgfr2; foxh1; foxj1a; foxj1b; fzd2; gsk3b; has2; lrrc6; nipbla; nipblb; nkd1; nphp3; pkd2; ptpn11a; spaw	30	316	9.50%	2.90E-15	ACVRL1; BMP4; BMP7; BMPR2; CCDC103; CCDC40; COBL; DNAAF1; FGFR2; FOXH1; *FOXJ1; FZD2; NPHP3; PKD2	14	911	1.50%	3.35E-12	Acvrl1; *Bmp4; Bmp7; Bmpr2; Cobl; Fgfr2; Foxh1; Foxj1; Fzd2; Nphp3; Pkd2	11	551	2.00%
GO:0002009 morphogenesis of an epithelium	Development	GO:0009888 tissue development	N	2.95E-53	acvr1l; apc; bmp4; bmp7a; bmpr2a; bmpr2b; camk2a; camk2b2; camk2g1; ccdc103; ccdc40; cobl; dand5; dnaaf1; dub; fgfr2; foxh1; foxj1a; foxj1b; fzd2; gsk3b; has2; lrrc6; nipbla; nipblb; nkd1; nphp3; pkd2; ptpn11a; spaw	30	273	11.00%	2.76E-14	ACVRL1; BMP4; BMP7; CCDC103; CCDC40; COBL; DNAAF1; FGFR2; FOXH1; FOXJ1; NPHP3; PKD2	12	609	2.00%	9.31E-11	Acvrl1; Bmp4; Bmp7; Cobl; Fgfr2; Foxh1; Foxj1; Nphp3; Pkd2	9	375	2.40%
GO:0060562 epithelial tube morphogenesis	Development	GO:0009888 tissue development	N	2.77E-62	acvr1l; apc; bmp4; bmp7a; bmpr2a; bmpr2b; camk2a; camk2b2; camk2g1; ccdc103; ccdc40; cobl; dand5; dnaaf1; dub; fgfr2; foxh1; foxj1a; foxj1b; fzd2; gsk3b; has2; lrrc6; nipbla; nipblb; nkd1; nphp3; pkd2; ptpn11a; spaw	30	144	20.80%	1.63E-15	ACVRL1; BMP4; BMP7; CCDC103; CCDC40; COBL; DNAAF1; FGFR2; FOXH1; FOXJ1; NPHP3; PKD2	12	480	2.50%	3.79E-10	Acvrl1; Bmp4; Bmp7; Cobl; Fgfr2; Foxh1; Foxj1; Pkd2	8	287	2.80%
GO:0060026 convergent extension	Development	GO:0009888 tissue development	N	1.56E-09	acvr1l; dnaaf1; fzd2; has2; lrrc6; *nphp3; ptpn11a	7	106	6.60%	#N/A	#N/A	#N/A	#N/A	#N/A	#N/A	#N/A	#N/A	#N/A	#N/A
GO:0007498 mesoderm development	Development	GO:0009888 tissue development	N	5.83E-09	acvr1l; bmp4; dand5; foxh1; has2; spaw	6	71	8.50%	0.000000187	BMP4; BMP7; BMPR2; DAND5; FOXH1	5	154	3.20%	5.07E-08	Bmp4; Bmp7; Bmpr2; Dand5; Foxh1	5	97	5.20%
GO:0060027 convergent extension involved in gastrulation	Development	GO:0009888 tissue development	N	4.08E-09	acvr1l; *dnaaf1; *fzd2; has2; *lrrc6; *ptpn11a	6	67	9.00%	#N/A	#N/A	#N/A	#N/A	#N/A	#N/A	#N/A	#N/A	#N/A	#N/A
GO:0001704 formation of primary germ layer	Development	GO:0009888 tissue development	N	0.00000314	bmp4; dand5; foxh1; has2	4	50	8.00%	0.000156	BMP4; BMP7; BMPR2	3	123	2.40%	0.0000737	Bmp4; Bmp7; Bmpr2	3	78	3.80%
GO:0030855 epithelial cell differentiation	Development	GO:0009888 tissue development	N	0.00000224	*apc; *foxj1a; *foxj1b; *fzd2	4	46	8.70%	1.56E-08	ACVRL1; BMP4; *BMP7; BMPR2; *FGFR2; *FOXJ1; *FZD2	7	357	2.00%	3.23E-09	Acvrl1; Bmp4; *Bmp7; Bmpr2; *Fgfr2; *Foxj1; *Fzd2	7	232	3.00%
GO:0048332 mesoderm morphogenesis	Development	GO:0009888 tissue development	N	0.000000021	*acvr1l; bmp4; dand5; foxh1; has2	5	42	11.90%	0.0000797	BMP4; BMP7; BMPR2	3	98	3.10%	0.0000353	Bmp4; Bmp7; Bmpr2	3	61	4.90%
GO:0001707 mesoderm formation	Development	GO:0009888 tissue development	N	0.000000503	*bmp4; *dand5; *foxh1; has2	4	32	12.50%	0.000066	BMP4; *BMP7; *BMPR2	3	92	3.30%	0.0000288	*Bmp4; *Bmp7; *Bmpr2	3	57	5.30%
GO:0048368 lateral mesoderm development	Development	GO:0009888 tissue development	N	0.00000352	*acvr1l; dand5; *spaw	3	15	20.00%	#N/A	#N/A	#N/A	#N/A	#N/A	#N/A	#N/A	#N/A	#N/A	#N/A
GO:0060485 mesenchyme development	Development	GO:0009888 tissue development	N	#N/A	#N/A	#N/A	#N/A	#N/A	0.000000685	BMP4; *BMP7; FGFR2; GSK3B; PKD2	5	200	2.50%	0.00000983	Bmp4; *Bmp7; Fgfr2; Gsk3b	4	130	3.10%
GO:0048762 mesenchymal cell differentiation	Development	GO:0009888 tissue development	N	#N/A	#N/A	#N/A	#N/A	#N/A	0.00000886	BMP4; *BMP7; *FGFR2; GSK3B	4	155	2.60%	0.00000437	Bmp4; *Bmp7; *Fgfr2; Gsk3b	4	106	3.80%
GO:0016331 morphogenesis of embryonic epithelium	Development	GO:0009888 tissue development	N	#N/A	#N/A	#N/A	#N/A	#N/A	0.000823	BMP4; COBL; *FGFR2	3	217	1.40%	0.000442	Bmp4; Cobl; *Fgfr2	3	143	2.10%
GO:0003158 endothelium development	Development	GO:0009888 tissue development	N	#N/A	#N/A	#N/A	#N/A	#N/A	0.0000233	ACVRL1; BMP4; BMPR2	3	65	4.60%	0.0000123	Acvrl1; Bmp4; Bmpr2	3	43	7.00%
GO:0072358 cardiovascular system development	Development	GO:0048731 system development	Y	2.15E-45	acvr1l; apc; bmp4; bmp7a; bmpr2a; bmpr2b; camk2a; camk2b2; camk2g1; ccdc103; ccdc40; cobl; dand5; dnaaf1; dub; fgfr2; foxh1; foxj1a; foxj1b; fzd2; gsk3b; has2; lrrc6; nipbla; nipblb; nkd1; nphp3; pkd2; ptpn11a; spaw	30	487	6.20%	1.06E-15	ACVRL1; BMP4; BMPR2; CCDC103; CCDC40; DAND5; DNAAF1; FGFR2; FOXH1; FOXJ1; FZD2; NIPBL; NPHP3; PKD2; PTPN11	15	1095	1.40%	7.88E-10	Acvrl1; Bmp4; Bmpr2; Dand5; Fgfr2; Foxh1; Foxj1; Fzd2; Nipbl; Pkd2	10	679	1.50%
GO:0001944 vasculature development	Development	GO:0072358 cardiovascular system development	Y	#N/A	#N/A	#N/A	#N/A	#N/A	0.00000106	ACVRL1; BMP4; BMPR2; FGFR2; FOXH1; *FZD2; PKD2	7	666	1.10%	0.000000243	Acvrl1; *Bmp4; Bmpr2; Fgfr2; Foxh1; *Fzd2; Pkd2	7	436	1.60%
GO:0001568 blood vessel development	Development	GO:0072358 cardiovascular system development; GO:0001944 vasculature development	N	#N/A	#N/A	#N/A	#N/A	#N/A	0.0000122	ACVRL1; BMP4; BMPR2; FGFR2; *FOXH1; PKD2	6	628	1.00%	0.00000284	Acvrl1; *Bmp4; Bmpr2; Fgfr2; *Foxh1; Pkd2	6	397	1.50%
GO:0048514 blood vessel morphogenesis	Development	GO:0072358 cardiovascular system development; GO:0001944 vasculature development	N	#N/A	#N/A	#N/A	#N/A	#N/A	0.0000691	ACVRL1; BMP4; FGFR2; FOXH1; PKD2	5	519	1.00%	0.000373	*Acvrl1; Bmp4; Fgfr2; Foxh1	4	332	1.20%
GO:0060840 artery development	Development	GO:0072358 cardiovascular system development; GO:0001944 vasculature development	N	#N/A	#N/A	#N/A	#N/A	#N/A	4.68E-09	*ACVRL1; BMP4; *BMPR2; FOXH1; PKD2	5	74	6.80%	0.000000289	*Acvrl1; Bmp4; *Bmpr2; Foxh1	4	54	7.40%
GO:0048844 artery morphogenesis	Development	GO:0072358 cardiovascular system development; GO:0001944 vasculature development	N	#N/A	#N/A	#N/A	#N/A	#N/A	0.0000212	BMP4; FOXH1; PKD2	3	63	4.80%	#N/A	#N/A	#N/A	#N/A	#N/A
GO:0007507 heart development	Development	GO:0048731 system development	Y	1.64E-53	acvr1l; apc; *bmp4; bmp7a; bmpr2a; bmpr2b; camk2a; camk2b2; camk2g1; ccdc103; ccdc40; cobl; dand5; dnaaf1; dub; fgfr2; foxh1; foxj1a; foxj1b; fzd2; gsk3b; has2; lrrc6; *nipbla; *nipblb; nkd1; nphp3; pkd2; *ptpn11a; spaw	30	268	11.20%	9.97E-16	BMP4; CCDC103; CCDC40; DAND5; DNAAF1; FGFR2; FOXH1; FOXJ1; FZD2; NIPBL; NPHP3; *PKD2; *PTPN11	13	634	2.10%	4.23E-09	*Bmp4; Dand5; Fgfr2; Foxh1; Foxj1; Fzd2; *Nipbl; *Pkd2	8	390	2.10%
GO:0003007 heart morphogenesis	Development	GO:0007507 heart development	N	5.51E-62	acvr1l; apc; bmp4; bmp7a; bmpr2a; bmpr2b; camk2a; *camk2b2; camk2g1; ccdc103; ccdc40; cobl; dand5; dnaaf1; dub; fgfr2; foxh1; foxj1a; foxj1b; fzd2; gsk3b; has2; lrrc6; nipbla; nipblb; nkd1; nphp3; pkd2; ptpn11a; spaw	30	147	20.40%	6.96E-17	BMP4; CCDC103; CCDC40; DNAAF1; FGFR2; FOXH1; FOXJ1; FZD2; *NIPBL; NPHP3; PKD2	11	252	4.40%	3.89E-08	Bmp4; Fgfr2; Foxh1; Foxj1; Fzd2; *Nipbl	6	191	3.10%
GO:0035050 embryonic heart tube development	Development	GO:0007507 heart development	N	1.33E-64	*acvr1l; *apc; bmp4; bmp7a; bmpr2a; bmpr2b; camk2a; camk2b2; camk2g1; ccdc103; ccdc40; cobl; *dand5; dnaaf1; dub; fgfr2; foxh1; foxj1a; foxj1b; fzd2; gsk3b; *has2; lrrc6; nipbla; nipblb; nkd1; nphp3; pkd2; ptpn11a; *spaw	30	123	24.40%	2.57E-12	CCDC103; CCDC40; DNAAF1; FOXH1; FOXJ1; NPHP3; PKD2	7	103	6.80%	#N/A	#N/A	#N/A	#N/A	#N/A
GO:0003143 embryonic heart tube morphogenesis	Development	GO:0007507 heart development	N	2.31E-68	*acvr1l; apc; bmp4; *bmp7a; bmpr2a; bmpr2b; camk2a; camk2b2; camk2g1; *ccdc103; *ccdc40; cobl; dand5; *dnaaf1; dub; fgfr2; *foxh1; foxj1a; foxj1b; fzd2; gsk3b; has2; *lrrc6; nipbla; nipblb; nkd1; nphp3; *pkd2; ptpn11a; spaw	30	96	31.30%	3.17E-13	CCDC103; CCDC40; DNAAF1; FOXH1; FOXJ1; NPHP3; PKD2	7	77	9.10%	#N/A	#N/A	#N/A	#N/A	#N/A
GO:0003146 heart jogging	Development	GO:0007507 heart development	N	2.00E-84	*acvr1l; *apc; *bmp4; bmp7a; *bmpr2a; *bmpr2b; *camk2a; *camk2b2; *camk2g1; *ccdc103; *ccdc40; *cobl; *dand5; *dnaaf1; *dub; *fgfr2; *foxj1a; *foxj1b; *fzd2; *gsk3b; *has2; *lrrc6; *nipbla; *nipblb; *nkd1; *nphp3; *pkd2; *ptpn11a; *spaw	29	33	87.90%	#N/A	#N/A	#N/A	#N/A	#N/A	#N/A	#N/A	#N/A	#N/A	#N/A
GO:0001947 heart looping	Development	GO:0007507 heart development	Y	1.12E-44	*acvr1l; *apc; *bmp4; *bmp7a; *bmpr2a; *bmpr2b; *ccdc103; *ccdc40; *cobl; *dand5; *dnaaf1; *dub; *fgfr2; *foxh1; *foxj1a; *foxj1b; *fzd2; *gsk3b; *has2; *lrrc6; *pkd2; *spaw	22	83	26.50%	1.28E-13	*CCDC103; *CCDC40; *DNAAF1; *FOXH1; *FOXJ1; *NPHP3; *PKD2	7	68	10.30%	#N/A	#N/A	#N/A	#N/A	#N/A
GO:0003205 cardiac chamber development	Development	GO:0001947 heart looping	N	#N/A	#N/A	#N/A	#N/A	#N/A	3.75E-09	BMP4; DAND5; FGFR2; FOXH1; FZD2; NPHP3	6	158	3.80%	0.00000869	Dand5; Fgfr2; Foxh1; Fzd2	4	126	3.20%
GO:0003206 cardiac chamber morphogenesis	Development	GO:0001947 heart looping	N	#N/A	#N/A	#N/A	#N/A	#N/A	0.000188	FGFR2; FOXH1; FZD2	3	131	2.30%	0.000222	Fgfr2; Foxh1; Fzd2	3	113	2.70%
GO:0003231 cardiac ventricle development	Development	GO:0001947 heart looping	N	#N/A	#N/A	#N/A	#N/A	#N/A	0.00000415	DAND5; FGFR2; FOXH1; FZD2	4	128	3.10%	0.00000421	Dand5; Fgfr2; Foxh1; Fzd2	4	105	3.80%
GO:0003151 outflow tract morphogenesis	Development	GO:0001947 heart looping	N	#N/A	#N/A	#N/A	#N/A	#N/A	0.000000273	FGFR2; *FOXH1; *FZD2; *NIPBL	4	65	6.20%	0.000000248	Fgfr2; *Foxh1; *Fzd2; *Nipbl	4	52	7.70%
GO:0003279 cardiac septum development	Development	GO:0001947 heart looping	N	#N/A	#N/A	#N/A	#N/A	#N/A	7.89E-09	*BMP4; DAND5; FGFR2; FZD2; NPHP3	5	82	6.10%	0.0000427	Dand5; Fgfr2; Fzd2	3	65	4.60%
GO:0003281 ventricular septum development	Development	GO:0001947 heart looping	N	#N/A	#N/A	#N/A	#N/A	#N/A	0.0000183	*DAND5; FGFR2; FZD2	3	60	5.00%	0.0000182	*Dand5; Fgfr2; Fzd2	3	49	6.10%
GO:0048738 cardiac muscle tissue development	Development	GO:0001947 heart looping	N	#N/A	#N/A	#N/A	#N/A	#N/A	0.000669	BMP4; FGFR2; FOXH1	3	202	1.50%	#N/A	#N/A	#N/A	#N/A	#N/A
GO:0048731 system development	Development	GO:0032502 developmental process	Y	1.03E-28	acvr1l; apc; bmp4; bmp7a; bmpr2a; bmpr2b; camk2a; camk2b2; camk2g1; ccdc103; ccdc40; cobl; dand5; dnaaf1; dub; fgfr2; foxh1; foxj1a; foxj1b; fzd2; gsk3b; has2; lrrc6; nipbla; nipblb; nkd1; nphp3; pkd2; ptpn11a; spaw	30	1714	1.80%	6.91E-17	ACVRL1; APC; BMP4; BMP7; BMPR2; CAMK2B; CAMK2G; CCDC103; CCDC40; COBL; DAND5; DNAAF1; FGFR2; FOXH1; FOXJ1; FZD2; GSK3B; HAS2; LRRC6; NIPBL; NKD1; NPHP3; PKD2; PTPN11	24	5160	0.50%	9.99E-13	Acvrl1; Apc; Bmp4; Bmp7; Bmpr2; Camk2b; Camk2g; Cobl; Dand5; Fgfr2; Foxh1; Foxj1; Fzd2; Gsk3b; Has2; Nipbl; Nphp3; Pkd2; Ptpn11	19	3002	0.60%
GO:0007399 nervous system development	Development	GO:0048731 system development	Y	0.000062	acvr1l; apc; dand5; foxh1; foxj1b; fzd2; has2; spaw	8	700	1.10%	8.04E-10	APC; BMP4; BMP7; CAMK2B; *CAMK2G; COBL; FGFR2; FOXH1; FOXJ1; FZD2; GSK3B; NIPBL; NKD1; PKD2; PTPN11	15	2802	0.50%	8.96E-09	Apc; Bmp4; Bmp7; *Camk2b; *Camk2g; Cobl; Fgfr2; Foxh1; Fzd2; *Gsk3b; Nipbl; Ptpn11	12	1486	0.80%
GO:0007417 central nervous system development	Development	GO:0048731 system development; GO:0007399 nervous system development	N	0.00000988	acvr1l; apc; dand5; foxh1; fzd2; has2; spaw	7	383	1.80%	0.000000309	BMP4; FGFR2; FOXH1; FOXJ1; FZD2; GSK3B; NIPBL; PKD2; PTPN11	9	1171	0.80%	0.0000221	Bmp4; Fgfr2; Foxh1; Fzd2; Gsk3b; Nipbl	6	569	1.10%
GO:0007420 brain development	Development	GO:0048731 system development; GO:0007399 nervous system development	N	0.0000328	*acvr1l; apc; dand5; *fzd2; has2; spaw	6	308	1.90%	0.0000067	BMP4; FGFR2; *FOXJ1; *FZD2; GSK3B; *NIPBL; *PTPN11	7	880	0.80%	0.0000803	Bmp4; Fgfr2; *Fzd2; Gsk3b; *Nipbl	5	437	1.10%
GO:0030900 forebrain development	Development	GO:0048731 system development; GO:0007399 nervous system development	N	0.000901	acvr1l; dand5; spaw	3	93	3.20%	#N/A	#N/A	#N/A	#N/A	#N/A	#N/A	#N/A	#N/A	#N/A	#N/A
GO:0021536 diencephalon development	Development	GO:0048731 system development; GO:0007399 nervous system development	N	0.000153	acvr1l; dand5; spaw	3	51	5.90%	#N/A	#N/A	#N/A	#N/A	#N/A	#N/A	#N/A	#N/A	#N/A	#N/A
GO:0022008 neurogenesis	Development	GO:0048731 system development; GO:0007399 nervous system development	N	#N/A	#N/A	#N/A	#N/A	#N/A	0.00000247	APC; BMP4; BMP7; CAMK2B; COBL; FGFR2; FZD2; GSK3B; NKD1; PTPN11	10	1962	0.50%	0.000000771	Apc; Bmp4; Bmp7; Camk2b; Cobl; Fgfr2; Fzd2; Gsk3b; Ptpn11	9	1065	0.80%
GO:0048699 generation of neurons	Development	GO:0048731 system development; GO:0007399 nervous system development	N	#N/A	#N/A	#N/A	#N/A	#N/A	0.00000124	APC; BMP4; BMP7; CAMK2B; COBL; FGFR2; FZD2; GSK3B; NKD1; PTPN11	10	1818	0.60%	0.000000447	Apc; Bmp4; Bmp7; Camk2b; Cobl; Fgfr2; Fzd2; Gsk3b; Ptpn11	9	998	0.90%
GO:0030182 neuron differentiation	Development	GO:0048731 system development; GO:0007399 nervous system development	N	#N/A	#N/A	#N/A	#N/A	#N/A	0.000000987	APC; BMP4; BMP7; COBL; FGFR2; *FZD2; GSK3B; NKD1; PTPN11	9	1345	0.70%	0.000000282	Apc; Bmp4; Bmp7; Cobl; Fgfr2; Fzd2; Gsk3b; Ptpn11	8	672	1.20%
GO:0048666 neuron development	Development	GO:0048731 system development; GO:0007399 nervous system development	N	#N/A	#N/A	#N/A	#N/A	#N/A	0.0000371	APC; BMP7; COBL; FGFR2; FZD2; GSK3B; PTPN11	7	1147	0.60%	0.000000925	Apc; Bmp7; Cobl; Fgfr2; Fzd2; Gsk3b; Ptpn11	7	532	1.30%
GO:0031175 neuron projection development	Development	GO:0048731 system development; GO:0007399 nervous system development	N	#N/A	#N/A	#N/A	#N/A	#N/A	0.0000117	APC; BMP7; COBL; FGFR2; FZD2; GSK3B; PTPN11	7	959	0.70%	0.000000163	*Apc; Bmp7; Cobl; Fgfr2; Fzd2; Gsk3b; Ptpn11	7	411	1.70%
GO:0048812 neuron projection morphogenesis	Development	GO:0048731 system development; GO:0007399 nervous system development	N	#N/A	#N/A	#N/A	#N/A	#N/A	0.0000035	APC; *BMP7; COBL; FGFR2; FZD2; GSK3B; PTPN11	7	797	0.90%	2.84E-08	Apc; *Bmp7; Cobl; Fgfr2; Fzd2; Gsk3b; Ptpn11	7	318	2.20%
GO:0048667 cell morphogenesis involved in neuron differentiation	Development	GO:0048731 system development; GO:0007399 nervous system development	N	#N/A	#N/A	#N/A	#N/A	#N/A	0.00000243	APC; BMP7; COBL; FGFR2; FZD2; GSK3B; PTPN11	7	754	0.90%	2.04E-08	Apc; Bmp7; Cobl; Fgfr2; Fzd2; Gsk3b; Ptpn11	7	303	2.30%
GO:0007409 axonogenesis	Development	GO:0048731 system development; GO:0007399 nervous system development	N	#N/A	#N/A	#N/A	#N/A	#N/A	0.00000139	*APC; BMP7; COBL; *FGFR2; *FZD2; GSK3B; PTPN11	7	693	1.00%	8.75E-09	*Apc; Bmp7; Cobl; *Fgfr2; *Fzd2; *Gsk3b; *Ptpn11	7	268	2.60%
GO:0051960 regulation of nervous system development	Development	GO:0048731 system development; GO:0007399 nervous system development	N	#N/A	#N/A	#N/A	#N/A	#N/A	0.00000487	BMP4; BMP7; CAMK2B; COBL; FZD2; GSK3B; NPHP3	7	838	0.80%	0.000014	Bmp4; Bmp7; Camk2b; Cobl; Fzd2; Gsk3b	6	525	1.10%
GO:0050767 regulation of neurogenesis	Development	GO:0048731 system development; GO:0007399 nervous system development	N	#N/A	#N/A	#N/A	#N/A	#N/A	0.000398	BMP4; BMP7; CAMK2B; COBL; GSK3B	5	756	0.70%	0.000111	Bmp4; Bmp7; Camk2b; Cobl; Gsk3b	5	468	1.10%
GO:0045664 regulation of neuron differentiation	Development	GO:0048731 system development; GO:0007399 nervous system development	N	#N/A	#N/A	#N/A	#N/A	#N/A	0.000145	BMP4; BMP7; CAMK2B; COBL; GSK3B	5	608	0.80%	0.0000463	Bmp4; Bmp7; Camk2b; Cobl; Gsk3b	5	389	1.30%
GO:0010975 regulation of neuron projection development	Development	GO:0048731 system development; GO:0007399 nervous system development	N	#N/A	#N/A	#N/A	#N/A	#N/A	0.000282	BMP7; CAMK2B; COBL; GSK3B	4	378	1.10%	0.000138	Bmp7; Camk2b; Cobl; Gsk3b	4	256	1.60%
GO:0050773 regulation of dendrite development	Development	GO:0048731 system development; GO:0007399 nervous system development	N	#N/A	#N/A	#N/A	#N/A	#N/A	0.00000121	BMP7; CAMK2B; COBL; GSK3B	4	94	4.30%	0.00000128	Bmp7; Camk2b; Cobl; Gsk3b	4	78	5.10%
GO:0021915 neural tube development	Development	GO:0048731 system development; GO:0007399 nervous system development	N	#N/A	#N/A	#N/A	#N/A	#N/A	0.0000476	BMP4; COBL; FOXH1; *PKD2	4	238	1.70%	0.00047	Bmp4; Cobl; Foxh1	3	146	2.10%
GO:0010976 positive regulation of neuron projection development	Development	GO:0048731 system development; GO:0007399 nervous system development	N	#N/A	#N/A	#N/A	#N/A	#N/A	0.000119	BMP7; *CAMK2B; COBL	3	112	2.70%	0.0000987	Bmp7; *Camk2b; Cobl	3	86	3.50%
GO:0050768 negative regulation of neurogenesis	Development	GO:0048731 system development; GO:0007399 nervous system development	N	#N/A	#N/A	#N/A	#N/A	#N/A	#N/A	#N/A	#N/A	#N/A	#N/A	0.000117	Bmp4; *Bmp7; Gsk3b	3	91	3.30%
GO:0072001 renal system development	Development	GO:0048731 system development	Y	4.66E-08	bmp4; camk2g1; ccdc40; dnaaf1; lrrc6; pkd2	6	100	6.00%	1.99E-11	APC; *BMP4; BMP7; FGFR2; FOXJ1; HAS2; NIPBL; NPHP3; PKD2	9	386	2.30%	5.12E-08	Apc; *Bmp4; Bmp7; Fgfr2; Nphp3; *Pkd2	6	200	3.00%
GO:0001822 kidney development	Development	GO:0072001 renal system development	N	3.64E-08	bmp4; camk2g1; ccdc40; dnaaf1; lrrc6; pkd2	6	96	6.30%	9.00E-11	*APC; *BMP4; BMP7; FOXJ1; *HAS2; NIPBL; *NPHP3; PKD2	8	293	2.70%	0.000000656	*Apc; *Bmp4; *Bmp7; Nphp3; *Pkd2	5	162	3.10%
GO:0048793 pronephros development	Development	GO:0072001 renal system development	N	2.80E-09	*bmp4; *camk2g1; *ccdc40; *dnaaf1; *lrrc6; *pkd2	6	63	9.50%	#N/A	#N/A	#N/A	#N/A	#N/A	#N/A	#N/A	#N/A	#N/A	#N/A
GO:0001657 ureteric bud development	Development	GO:0072001 renal system development	N	#N/A	#N/A	#N/A	#N/A	#N/A	0.000000181	*BMP4; *BMP7; *FGFR2; FOXJ1; PKD2	5	153	3.30%	0.0000447	*Bmp4; *Bmp7; *Fgfr2	3	66	4.50%
GO:0001656 metanephros development	Development	GO:0072001 renal system development	N	#N/A	#N/A	#N/A	#N/A	#N/A	7.74E-08	BMP4; *BMP7; FOXJ1; *NIPBL; PKD2	5	129	3.90%	#N/A	#N/A	#N/A	#N/A	#N/A
GO:0060993 kidney morphogenesis	Development	GO:0072001 renal system development	N	#N/A	#N/A	#N/A	#N/A	#N/A	0.000000291	BMP4; FOXJ1; *NPHP3; PKD2	4	66	6.10%	#N/A	#N/A	#N/A	#N/A	#N/A
GO:0072006 nephron development	Development	GO:0072001 renal system development	N	#N/A	#N/A	#N/A	#N/A	#N/A	0.00000455	BMP4; BMP7; FOXJ1; PKD2	4	131	3.10%	#N/A	#N/A	#N/A	#N/A	#N/A
GO:0072074 kidney mesenchyme development	Development	GO:0072001 renal system development	N	#N/A	#N/A	#N/A	#N/A	#N/A	0.000000728	BMP4; BMP7; PKD2	3	21	14.30%	#N/A	#N/A	#N/A	#N/A	#N/A
GO:0072073 kidney epithelium development	Development	GO:0072001 renal system development	N	#N/A	#N/A	#N/A	#N/A	#N/A	0.0000682	BMP4; FOXJ1; PKD2	3	93	3.20%	#N/A	#N/A	#N/A	#N/A	#N/A
GO:0003338 metanephros morphogenesis	Development	GO:0072001 renal system development	N	#N/A	#N/A	#N/A	#N/A	#N/A	0.00000621	BMP4; FOXJ1; PKD2	3	42	7.10%	#N/A	#N/A	#N/A	#N/A	#N/A
GO:0001823 mesonephros development	Development	GO:0072001 renal system development	N	#N/A	#N/A	#N/A	#N/A	#N/A	0.0000027	*BMP4; *BMP7; PKD2	3	32	9.40%	#N/A	#N/A	#N/A	#N/A	#N/A
GO:0061008 hepaticobiliary system development	Development	GO:0048731 system development	Y	0.000392	acvr1l; apc; bmp4	3	70	4.30%	4.05E-09	CCDC40; COBL; DNAAF1; NIPBL; NPHP3; PKD2	6	160	3.80%	#N/A	#N/A	#N/A	#N/A	#N/A
GO:0001889 liver development	Development	GO:0061008 hepaticobiliary system development	N	0.000376	*acvr1l; *apc; bmp4	3	69	4.30%	0.000000213	CCDC40; *COBL; DNAAF1; NPHP3; *PKD2	5	158	3.20%	#N/A	#N/A	#N/A	#N/A	#N/A
GO:0055123 digestive system development	Development	GO:0048731 system development	Y	0.0000275	*apc; bmp4; nipbla; nipblb	4	86	4.70%	8.18E-13	BMP4; CCDC103; CCDC40; COBL; DNAAF1; FGFR2; NIPBL; NPHP3	8	163	4.90%	#N/A	#N/A	#N/A	#N/A	#N/A
GO:0048565 digestive tract development	Development	GO:0055123 digestive system development	N	0.00000904	*apc; bmp4; *nipbla; *nipblb	4	65	6.20%	4.17E-13	BMP4; CCDC103; CCDC40; *COBL; DNAAF1; *FGFR2; NIPBL; NPHP3	8	150	5.30%	#N/A	#N/A	#N/A	#N/A	#N/A
GO:0048546 digestive tract morphogenesis	Development	GO:0055123 digestive system development	N	#N/A	#N/A	#N/A	#N/A	#N/A	0.0000468	BMP4; FGFR2; NIPBL	3	82	3.70%	#N/A	#N/A	#N/A	#N/A	#N/A
GO:0048513 organ development	Development	GO:0032502 developmental process	Y	3.68E-32	acvr1l; apc; bmp4; bmp7a; bmpr2a; bmpr2b; camk2a; camk2b2; camk2g1; ccdc103; ccdc40; cobl; dand5; dnaaf1; dub; fgfr2; foxh1; foxj1a; foxj1b; fzd2; gsk3b; has2; lrrc6; nipbla; nipblb; nkd1; nphp3; pkd2; ptpn11a; spaw	30	1319	2.30%	3.49E-17	ACVRL1; APC; BMP4; BMP7; BMPR2; CCDC103; CCDC40; COBL; DAND5; DNAAF1; FGFR2; FOXH1; FOXJ1; FZD2; GSK3B; HAS2; LRRC6; NIPBL; NKD1; NPHP3; PKD2; PTPN11	22	3599	0.60%	4.29E-10	Acvrl1; Apc; Bmp4; Bmp7; Bmpr2; Dand5; Fgfr2; Foxh1; Foxj1; Fzd2; Gsk3b; Has2; Nipbl; Nphp3; Pkd2	15	2185	0.70%
GO:0031016 pancreas development	Development	GO:0048513 organ development	N	0.0000115	*apc; bmp4; fzd2; spaw	4	69	5.80%	0.00000203	BMP4; CCDC40; DNAAF1; NPHP3	4	107	3.70%	#N/A	#N/A	#N/A	#N/A	#N/A
GO:0030903 notochord development	Development	GO:0048513 organ development	N	0.00000205	*bmp4; bmpr2a; bmpr2b; foxh1	4	45	8.90%	#N/A	#N/A	#N/A	#N/A	#N/A	#N/A	#N/A	#N/A	#N/A	#N/A
GO:0048570 notochord morphogenesis	Development	GO:0048513 organ development	N	0.00000282	*bmpr2a; *bmpr2b; foxh1	3	14	21.40%	#N/A	#N/A	#N/A	#N/A	#N/A	#N/A	#N/A	#N/A	#N/A	#N/A
GO:0030323 respiratory tube development	Development	GO:0048513 organ development	N	#N/A	#N/A	#N/A	#N/A	#N/A	2.52E-09	BMP4; BMPR2; CCDC40; DNAAF1; FGFR2; FOXJ1; NPHP3	7	274	2.60%	0.0000246	Bmp4; Bmpr2; Fgfr2; Foxj1	4	164	2.40%
GO:0030324 lung development	Development	GO:0048513 organ development	N	#N/A	#N/A	#N/A	#N/A	#N/A	2.33E-09	BMP4; BMPR2; *CCDC40; *DNAAF1; *FGFR2; *FOXJ1; *NPHP3	7	271	2.60%	0.0000234	*Bmp4; Bmpr2; *Fgfr2; *Foxj1	4	162	2.50%
GO:0060541 respiratory system development	Development	GO:0048513 organ development	N	#N/A	#N/A	#N/A	#N/A	#N/A	6.05E-09	BMP4; BMPR2; CCDC40; DNAAF1; FGFR2; FOXJ1; NPHP3	7	311	2.30%	0.0000428	Bmp4; Bmpr2; Fgfr2; Foxj1	4	189	2.10%
GO:0048286 lung alveolus development	Development	GO:0048513 organ development	N	#N/A	#N/A	#N/A	#N/A	#N/A	0.0000174	*BMP4; *BMPR2; *FGFR2	3	59	5.10%	0.0000141	*Bmp4; *Bmpr2; *Fgfr2	3	45	6.70%
GO:0007423 sensory organ development	Development	GO:0048513 organ development	Y	#N/A	#N/A	#N/A	#N/A	#N/A	2.47E-10	ACVRL1; APC; BMP4; BMP7; BMPR2; FGFR2; FZD2; NIPBL; NKD1; PTPN11	10	738	1.40%	2.13E-08	Acvrl1; Apc; Bmp4; Bmp7; Bmpr2; Fgfr2; Fzd2; Nipbl	8	480	1.70%
GO:0001654 eye development	Development	GO:0007423 sensory organ development	N	#N/A	#N/A	#N/A	#N/A	#N/A	4.32E-09	ACVRL1; APC; BMP4; BMP7; BMPR2; FGFR2; NIPBL; NKD1	8	479	1.70%	2.08E-08	Acvrl1; Apc; Bmp4; *Bmp7; Bmpr2; Fgfr2; Nipbl	7	304	2.30%
GO:0043010 camera-type eye development	Development	GO:0007423 sensory organ development	N	#N/A	#N/A	#N/A	#N/A	#N/A	0.00000125	ACVRL1; APC; BMP4; BMP7; BMPR2; FGFR2	6	422	1.40%	0.000000247	Acvrl1; Apc; *Bmp4; Bmp7; Bmpr2; Fgfr2	6	261	2.30%
GO:0043583 ear development	Development	GO:0007423 sensory organ development	N	#N/A	#N/A	#N/A	#N/A	#N/A	0.00000475	BMP4; FGFR2; FZD2; NIPBL; PTPN11	5	297	1.70%	0.0000502	Bmp4; Fgfr2; Fzd2; Nipbl	4	197	2.00%
GO:0048592 eye morphogenesis	Development	GO:0007423 sensory organ development	N	#N/A	#N/A	#N/A	#N/A	#N/A	0.0000303	BMP4; BMP7; *NIPBL; NKD1	4	212	1.90%	0.000327	Bmp4; Bmp7; *Nipbl	3	129	2.30%
GO:0060041 retina development in camera-type eye	Development	GO:0007423 sensory organ development	N	#N/A	#N/A	#N/A	#N/A	#N/A	0.000358	ACVRL1; *APC; BMPR2	3	163	1.80%	0.000205	Acvrl1; *Apc; Bmpr2	3	110	2.70%
GO:0048839 inner ear development	Development	GO:0007423 sensory organ development	N	#N/A	#N/A	#N/A	#N/A	#N/A	0.000041	BMP4; FGFR2; FZD2; *PTPN11	4	229	1.70%	0.000719	Bmp4; Fgfr2; Fzd2	3	169	1.80%
GO:0042471 ear morphogenesis	Development	GO:0007423 sensory organ development	N	#N/A	#N/A	#N/A	#N/A	#N/A	0.000297	FGFR2; FZD2; *NIPBL	3	153	2.00%	0.000264	Fgfr2; Fzd2; *Nipbl	3	120	2.50%
GO:0048705 skeletal system morphogenesis	Development	GO:0032502 developmental process	Y	#N/A	#N/A	#N/A	#N/A	#N/A	0.00014	BMP4; BMP7; *FGFR2; NIPBL	4	315	1.30%	0.0000016	Bmp4; Bmp7; Fgfr2; Has2; Nipbl	5	194	2.60%
GO:0048704 embryonic skeletal system morphogenesis	Development	GO:0048705 skeletal system morphogenesis	N	#N/A	#N/A	#N/A	#N/A	#N/A	0.00000932	BMP4; BMP7; FGFR2; NIPBL	4	157	2.50%	0.000117	*Bmp4; Bmp7; Nipbl	3	91	3.30%
GO:0048701 embryonic cranial skeleton morphogenesis	Development	GO:0048705 skeletal system morphogenesis	N	#N/A	#N/A	#N/A	#N/A	#N/A	0.0000256	*BMP4; *FGFR2; NIPBL	3	67	4.50%	#N/A	#N/A	#N/A	#N/A	#N/A
GO:0001501 skeletal system development	Development	GO:0048705 skeletal system morphogenesis	N	#N/A	#N/A	#N/A	#N/A	#N/A	#N/A	#N/A	#N/A	#N/A	#N/A	0.0000303	*Bmp4; Bmp7; Fgfr2; Has2; Nipbl	5	356	1.40%
GO:0060348 bone development	Development	GO:0048705 skeletal system morphogenesis	N	#N/A	#N/A	#N/A	#N/A	#N/A	#N/A	#N/A	#N/A	#N/A	#N/A	0.000189	*Bmp4; *Fgfr2; Has2	3	107	2.80%
GO:0060349 bone morphogenesis	Development	GO:0048705 skeletal system morphogenesis	N	#N/A	#N/A	#N/A	#N/A	#N/A	#N/A	#N/A	#N/A	#N/A	#N/A	0.0000511	Bmp4; *Fgfr2; *Has2	3	69	4.30%
GO:0048736 appendage development	Development	GO:0032502 developmental process	Y	0.000112	acvr1l; apc; bmp4; camk2b2	4	123	3.30%	0.0000468	BMP4; BMP7; FGFR2; NIPBL	4	237	1.70%	0.0000217	Bmp4; Bmp7; Fgfr2; Nipbl	4	159	2.50%
GO:0035107 appendage morphogenesis	Development	GO:0048736 appendage development	N	0.0000479	acvr1l; apc; bmp4; camk2b2	4	99	4.00%	0.0000344	BMP4; BMP7; FGFR2; NIPBL	4	219	1.80%	0.0000164	Bmp4; Bmp7; Fgfr2; Nipbl	4	148	2.70%
GO:0035113 embryonic appendage morphogenesis	Development	GO:0048736 appendage development	N	0.00000073	acvr1l; apc; bmp4; camk2b2	4	35	11.40%	0.000586	BMP4; BMP7; NIPBL	3	193	1.60%	0.000258	Bmp4; Bmp7; Nipbl	3	119	2.50%
GO:0033333 fin development	Development	GO:0048736 appendage development	N	0.0000889	acvr1l; apc; bmp4; camk2b2	4	116	3.40%	#N/A	#N/A	#N/A	#N/A	#N/A	#N/A	#N/A	#N/A	#N/A	#N/A
GO:0033334 fin morphogenesis	Development	GO:0048736 appendage development	N	0.0000359	acvr1l; apc; bmp4; camk2b2	4	92	4.30%	#N/A	#N/A	#N/A	#N/A	#N/A	#N/A	#N/A	#N/A	#N/A	#N/A
GO:0060173 limb development	Development	GO:0048736 appendage development	N	#N/A	#N/A	#N/A	#N/A	#N/A	0.0000468	BMP4; BMP7; FGFR2; NIPBL	4	237	1.70%	0.0000217	Bmp4; Bmp7; Fgfr2; Nipbl	4	159	2.50%
GO:0035108 limb morphogenesis	Development	GO:0048736 appendage development	N	#N/A	#N/A	#N/A	#N/A	#N/A	0.0000344	BMP4; BMP7; FGFR2; NIPBL	4	219	1.80%	0.0000164	Bmp4; Bmp7; Fgfr2; Nipbl	4	148	2.70%
GO:0030326 embryonic limb morphogenesis	Development	GO:0048736 appendage development	N	#N/A	#N/A	#N/A	#N/A	#N/A	0.000586	BMP4; *BMP7; NIPBL	3	193	1.60%	0.000258	*Bmp4; *Bmp7; Nipbl	3	119	2.50%
GO:0050793 regulation of developmental process	Development	GO:0032502 developmental process		0.0000146	bmp4; bmp7a; foxh1; foxj1a; foxj1b; spaw	6	267	2.20%	1.23E-09	ACVRL1; APC; BMP4; BMP7; BMPR2; CAMK2B; COBL; FGFR2; FOXJ1; FZD2; GSK3B; NIPBL; NKD1; NPHP3	14	2383	0.60%	5.76E-11	Acvrl1; Apc; Bmp4; Bmp7; Bmpr2; Camk2b; Cobl; Fgfr2; Foxj1; Fzd2; Gsk3b; Nipbl; Nkd1; Nphp3	14	1542	0.90%
GO:2000026 regulation of multicellular organismal development	Development	GO:0050793 regulation of developmental process	Y	0.00000537	bmp4; bmp7a; foxh1; foxj1a; foxj1b; spaw	6	224	2.70%	5.39E-11	ACVRL1; APC; BMP4; BMP7; BMPR2; CAMK2B; COBL; FGFR2; FOXJ1; FZD2; GSK3B; NIPBL; NKD1; NPHP3	14	1881	0.70%	1.06E-09	Acvrl1; Apc; Bmp4; Bmp7; Bmpr2; Camk2b; Cobl; Fgfr2; Foxj1; Fzd2; Gsk3b; Nipbl	12	1230	1.00%
GO:0045595 regulation of cell differentiation	Development	GO:0050793 regulation of developmental process	N	0.000285	bmp4; bmp7a; foxj1a; foxj1b	4	157	2.50%	4.39E-09	ACVRL1; APC; BMP4; BMP7; BMPR2; CAMK2B; COBL; FGFR2; FOXJ1; GSK3B; NIPBL; NPHP3	12	1710	0.70%	3.10E-10	Acvrl1; *Apc; *Bmp4; Bmp7; Bmpr2; Camk2b; Cobl; Fgfr2; Foxj1; Gsk3b; Nipbl; Nphp3	12	1105	1.10%
GO:0022603 regulation of anatomical structure morphogenesis	Development	GO:0050793 regulation of developmental process	N	0.000115	bmp4; bmp7a; foxh1; spaw	4	124	3.20%	4.09E-08	APC; BMP4; BMP7; CAMK2B; FGFR2; FZD2; GSK3B; NKD1; NPHP3	9	923	1.00%	0.00000014	Apc; Bmp4; Bmp7; Camk2b; Fgfr2; Fzd2; Gsk3b; Nkd1	8	613	1.30%
GO:0051093 negative regulation of developmental process	Development	GO:0050793 regulation of developmental process	N	0.0000129	bmp4; bmp7a; foxj1a; foxj1b	4	71	5.60%	3.36E-08	ACVRL1; APC; BMP4; BMP7; FOXJ1; GSK3B; NIPBL; NKD1; NPHP3	9	902	1.00%	4.17E-09	Acvrl1; Apc; Bmp4; Bmp7; Foxj1; Gsk3b; Nipbl; Nkd1; Nphp3	9	578	1.60%
GO:0045596 negative regulation of cell differentiation	Development	GO:0050793 regulation of developmental process	N	0.00000398	bmp4; bmp7a; foxj1a; foxj1b	4	53	7.50%	0.000000103	ACVRL1; APC; BMP4; BMP7; FOXJ1; GSK3B; NIPBL; NPHP3	8	722	1.10%	1.48E-08	Acvrl1; Apc; Bmp4; Bmp7; Foxj1; Gsk3b; Nipbl; Nphp3	8	458	1.70%
GO:0045995 regulation of embryonic development	Development	GO:0050793 regulation of developmental process	N	0.00000205	bmp4; bmp7a; foxh1; spaw	4	45	8.90%	1.06E-09	BMP4; BMP7; FZD2; *NIPBL; NKD1; NPHP3	6	128	4.70%	0.00000181	Bmp4; Bmp7; Fzd2; *Nipbl	4	85	4.70%
GO:0051094 positive regulation of developmental process	Development	GO:0050793 regulation of developmental process	N	#N/A	#N/A	#N/A	#N/A	#N/A	1.73E-08	ACVRL1; APC; BMP4; BMP7; BMPR2; CAMK2B; COBL; FGFR2; FOXJ1; GSK3B	10	1149	0.90%	1.98E-09	Acvrl1; Apc; Bmp4; Bmp7; Bmpr2; Camk2b; Cobl; Fgfr2; Foxj1; Gsk3b	10	747	1.30%
GO:0045597 positive regulation of cell differentiation	Development	GO:0050793 regulation of developmental process	N	#N/A	#N/A	#N/A	#N/A	#N/A	0.00000559	ACVRL1; APC; BMP4; BMP7; BMPR2; FOXJ1; GSK3B	7	856	0.80%	0.00000103	Acvrl1; *Apc; *Bmp4; *Bmp7; Bmpr2; Foxj1; Gsk3b	7	541	1.30%
GO:0030278 regulation of ossification	Development	GO:0050793 regulation of developmental process	N	#N/A	#N/A	#N/A	#N/A	#N/A	4.33E-08	APC; BMP4; BMP7; BMPR2; FGFR2; NIPBL	6	238	2.50%	0.00000102	Apc; Bmp4; Bmp7; Bmpr2; Nipbl	5	177	2.80%
GO:0060284 regulation of cell development	Development	GO:0050793 regulation of developmental process	N	#N/A	#N/A	#N/A	#N/A	#N/A	0.000977	BMP4; BMP7; CAMK2B; COBL; GSK3B	5	922	0.50%	0.000296	Bmp4; Bmp7; Camk2b; Cobl; Gsk3b	5	578	0.90%
GO:2000027 regulation of organ morphogenesis	Development	GO:0050793 regulation of developmental process	N	#N/A	#N/A	#N/A	#N/A	#N/A	0.000000912	APC; BMP4; BMP7; FGFR2; FZD2	5	212	2.40%	0.000000275	Apc; Bmp4; Bmp7; Fgfr2; Fzd2	5	136	3.70%
GO:0045667 regulation of osteoblast differentiation	Development	GO:0050793 regulation of developmental process	N	#N/A	#N/A	#N/A	#N/A	#N/A	0.000000187	*APC; BMP4; BMP7; BMPR2; *FGFR2	5	154	3.20%	0.00000526	*Apc; Bmp4; Bmp7; Bmpr2	4	111	3.60%
GO:0030856 regulation of epithelial cell differentiation	Development	GO:0050793 regulation of developmental process	N	#N/A	#N/A	#N/A	#N/A	#N/A	0.0000029	ACVRL1; APC; BMP4; FOXJ1	4	117	3.40%	0.000000474	Acvrl1; *Apc; Bmp4; *Foxj1	4	61	6.60%
GO:0030858 positive regulation of epithelial cell differentiation	Development	GO:0050793 regulation of developmental process	N	#N/A	#N/A	#N/A	#N/A	#N/A	0.000000256	ACVRL1; *APC; BMP4; FOXJ1	4	64	6.30%	1.91E-08	Acvrl1; *Apc; Bmp4; Foxj1	4	28	14.30%
GO:0045778 positive regulation of ossification	Development	GO:0050793 regulation of developmental process	N	#N/A	#N/A	#N/A	#N/A	#N/A	0.000000172	*BMP4; BMP7; BMPR2; *NIPBL	4	58	6.90%	9.34E-08	*Bmp4; Bmp7; Bmpr2; *Nipbl	4	41	9.80%
GO:0070167 regulation of biomineral tissue development	Development	GO:0050793 regulation of developmental process	N	#N/A	#N/A	#N/A	#N/A	#N/A	0.000075	BMP4; BMP7; BMPR2	3	96	3.10%	0.0000408	Bmp4; Bmp7; Bmpr2	3	64	4.70%
GO:0045669 positive regulation of osteoblast differentiation	Development	GO:0050793 regulation of developmental process	N	#N/A	#N/A	#N/A	#N/A	#N/A	0.0000578	*BMP4; *BMP7; *BMPR2	3	88	3.40%	0.0000288	*Bmp4; *Bmp7; *Bmpr2	3	57	5.30%
GO:0030500 regulation of bone mineralization	Development	GO:0050793 regulation of developmental process	N	#N/A	#N/A	#N/A	#N/A	#N/A	0.0000598	BMP4; BMP7; BMPR2	3	89	3.40%	0.0000336	Bmp4; Bmp7; Bmpr2	3	60	5.00%
GO:0060688 regulation of morphogenesis of a branching structure	Development	GO:0050793 regulation of developmental process	N	#N/A	#N/A	#N/A	#N/A	#N/A	0.0000503	BMP4; BMP7; *FGFR2	3	84	3.60%	0.0000258	*Bmp4; Bmp7; *Fgfr2	3	55	5.50%
GO:0070169 positive regulation of biomineral tissue development	Development	GO:0050793 regulation of developmental process	N	#N/A	#N/A	#N/A	#N/A	#N/A	0.00000993	BMP4; BMP7; BMPR2	3	49	6.10%	0.00000366	Bmp4; Bmp7; Bmpr2	3	29	10.30%
GO:0030501 positive regulation of bone mineralization	Development	GO:0050793 regulation of developmental process	N	#N/A	#N/A	#N/A	#N/A	#N/A	0.00000875	*BMP4; *BMP7; *BMPR2	3	47	6.40%	0.00000329	*Bmp4; *Bmp7; *Bmpr2	3	28	10.70%
GO:0060687 regulation of branching involved in prostate gland morphogenesis	Development	GO:0050793 regulation of developmental process	N	#N/A	#N/A	#N/A	#N/A	#N/A	0.000000121	*BMP4; *BMP7; *FGFR2	3	12	25.00%	3.56E-08	*Bmp4; *Bmp7; *Fgfr2	3	7	42.90%
GO:0010721 negative regulation of cell development	Development	GO:0050793 regulation of developmental process	N	#N/A	#N/A	#N/A	#N/A	#N/A	#N/A	#N/A	#N/A	#N/A	#N/A	0.00021	Bmp4; Bmp7; Gsk3b	3	111	2.70%
GO:0007389 pattern specification process	Patterning	GO:0008150 biological_process	Y	6.50E-47	acvr1l; apc; bmp4; bmp7a; bmpr2a; bmpr2b; camk2a; camk2b2; camk2g1; ccdc103; ccdc40; cobl; dand5; dnaaf1; dub; fgfr2; foxh1; foxj1a; foxj1b; fzd2; gsk3b; has2; lrrc6; nipbla; nipblb; nkd1; nphp3; pkd2; ptpn11a; spaw	30	435	6.90%	4.04E-19	APC; BMP4; BMP7; BMPR2; CCDC103; CCDC40; COBL; DAND5; DNAAF1; FGFR2; FOXH1; *FOXJ1; LRRC6; NPHP3; PKD2	15	644	2.30%	3.11E-15	*Apc; Bmp4; *Bmp7; Bmpr2; Ccdc40; Dand5; Dnaaf1; Fgfr2; Foxh1; Foxj1; Nphp3; Pkd2	12	414	2.90%
GO:0003002 regionalization	Patterning	GO:0007389 pattern specification process	N	2.99E-15	acvr1l; apc; bmp4; bmp7a; foxh1; foxj1a; foxj1b; has2; lrrc6; nkd1; nphp3; pkd2; spaw	13	278	4.70%	4.46E-09	APC; BMP4; BMPR2; COBL; DNAAF1; FGFR2; FOXH1; FOXJ1	8	481	1.70%	1.78E-08	Apc; Bmp4; Bmpr2; Dnaaf1; Fgfr2; Foxh1; Foxj1	7	297	2.40%
GO:0009952 anterior/posterior pattern specification	Patterning	GO:0007389 pattern specification process	N	0.000404	*acvr1l; apc; foxh1; has2	4	172	2.30%	0.00000792	*APC; BMP4; *BMPR2; COBL; FOXH1	5	330	1.50%	0.0000609	*Apc; Bmp4; *Bmpr2; *Foxh1	4	207	1.90%
GO:0009953 dorsal/ventral pattern formation	Patterning	GO:0007389 pattern specification process	N	0.000000108	*acvr1l; bmp4; *bmp7a; *foxh1; *lrrc6; *pkd2	6	115	5.20%	#N/A	#N/A	#N/A	#N/A	#N/A	#N/A	#N/A	#N/A	#N/A	#N/A
GO:0060972 left/right pattern formation	Patterning	GO:0007389 pattern specification process	N	8.14E-13	foxh1; *foxj1a; *foxj1b; *nkd1; *nphp3; spaw	6	18	33.30%	#N/A	#N/A	#N/A	#N/A	#N/A	#N/A	#N/A	#N/A	#N/A	#N/A
GO:0048264 determination of ventral identity	Patterning	GO:0007389 pattern specification process	N	0.00000433	*acvr1l; *bmp4; *bmp7a	3	16	18.80%	#N/A	#N/A	#N/A	#N/A	#N/A	#N/A	#N/A	#N/A	#N/A	#N/A
GO:0060971 embryonic heart tube left/right pattern formation	Patterning	GO:0007389 pattern specification process	N	0.000000437	*foxh1; *nkd1; *spaw	3	8	37.50%	#N/A	#N/A	#N/A	#N/A	#N/A	#N/A	#N/A	#N/A	#N/A	#N/A
GO:0009798 axis specification	Patterning	GO:0007389 pattern specification process	N	#N/A	#N/A	#N/A	#N/A	#N/A	0.000224	*APC; BMP4; COBL	3	139	2.20%	#N/A	#N/A	#N/A	#N/A	#N/A
GO:0009880 embryonic pattern specification	Patterning	GO:0007389 pattern specification process	N	#N/A	#N/A	#N/A	#N/A	#N/A	0.0000682	*BMP7; COBL; *FGFR2	3	93	3.20%	#N/A	#N/A	#N/A	#N/A	#N/A
GO:0009799 specification of symmetry	Patterning	GO:0007389 pattern specification process	Y	2.57E-59	acvr1l; apc; bmp4; bmp7a; bmpr2a; bmpr2b; camk2a; camk2b2; camk2g1; ccdc103; ccdc40; cobl; dand5; dnaaf1; dub; fgfr2; foxh1; foxj1a; foxj1b; fzd2; gsk3b; has2; lrrc6; nipbla; nipblb; nkd1; nphp3; pkd2; ptpn11a; spaw	30	177	16.90%	2.51E-17	BMP4; CCDC103; CCDC40; DAND5; DNAAF1; FOXH1; FOXJ1; LRRC6; NPHP3; PKD2	10	147	6.80%	4.05E-12	Bmp4; Ccdc40; Dand5; Foxh1; Foxj1; Nphp3; Pkd2	7	90	7.80%
GO:0009855 determination of bilateral symmetry	Patterning	GO:0009799 specification of symmetry	N	2.57E-59	acvr1l; apc; bmp4; bmp7a; bmpr2a; bmpr2b; camk2a; camk2b2; camk2g1; ccdc103; ccdc40; cobl; dand5; dnaaf1; dub; fgfr2; foxh1; foxj1a; foxj1b; fzd2; gsk3b; has2; lrrc6; nipbla; nipblb; nkd1; nphp3; pkd2; ptpn11a; spaw	30	177	16.90%	3.05E-15	CCDC103; CCDC40; DAND5; DNAAF1; FOXH1; FOXJ1; LRRC6; NPHP3; PKD2	9	146	6.20%	3.90E-10	Ccdc40; Dand5; Foxh1; Foxj1; Nphp3; Pkd2	6	89	6.70%
GO:0007368 determination of left/right symmetry	Patterning	GO:0009799 specification of symmetry	N	4.93E-61	*acvr1l; apc; *bmp4; *bmp7a; *bmpr2a; *bmpr2b; camk2a; camk2b2; camk2g1; *ccdc103; *ccdc40; cobl; *dand5; *dnaaf1; *dub; fgfr2; *foxh1; *foxj1a; *foxj1b; *fzd2; gsk3b; has2; *lrrc6; nipbla; nipblb; nkd1; nphp3; *pkd2; ptpn11a; *spaw	30	157	19.10%	1.21E-15	CCDC103; CCDC40; DAND5; DNAAF1; FOXH1; FOXJ1; LRRC6; *NPHP3; *PKD2	9	132	6.80%	2.54E-10	Ccdc40; *Dand5; *Foxh1; Foxj1; *Nphp3; *Pkd2	6	83	7.20%
GO:0048262 determination of dorsal/ventral asymmetry	Patterning	GO:0009799 specification of symmetry	N	0.0000249	acvr1l; bmp4; bmp7a	3	28	10.70%	#N/A	#N/A	#N/A	#N/A	#N/A	#N/A	#N/A	#N/A	#N/A	#N/A
GO:0003140 determination of left/right asymmetry in lateral mesoderm	Patterning	GO:0009799 specification of symmetry	N	0.00000171	*acvr1l; *dand5; *spaw	3	12	25.00%	#N/A	#N/A	#N/A	#N/A	#N/A	#N/A	#N/A	#N/A	#N/A	#N/A
GO:0035545 determination of left/right asymmetry in nervous system	Patterning	GO:0009799 specification of symmetry	N	3.14E-08	acvr1l; dand5; spaw	3	4	75.00%	#N/A	#N/A	#N/A	#N/A	#N/A	#N/A	#N/A	#N/A	#N/A	#N/A
GO:0035462 determination of left/right asymmetry in diencephalon	Patterning	GO:0009799 specification of symmetry	N	3.14E-08	*acvr1l; *dand5; *spaw	3	4	75.00%	#N/A	#N/A	#N/A	#N/A	#N/A	#N/A	#N/A	#N/A	#N/A	#N/A
GO:0071907 determination of digestive tract left/right asymmetry	Patterning	GO:0009799 specification of symmetry	N	#N/A	#N/A	#N/A	#N/A	#N/A	2.09E-12	*CCDC103; *CCDC40; *DNAAF1; NPHP3	4	5	80.00%	#N/A	#N/A	#N/A	#N/A	#N/A
GO:0071910 determination of liver left/right asymmetry	Patterning	GO:0009799 specification of symmetry	N	#N/A	#N/A	#N/A	#N/A	#N/A	2.09E-12	*CCDC40; *DNAAF1; *NPHP3; *PKD2	4	5	80.00%	#N/A	#N/A	#N/A	#N/A	#N/A
GO:0035469 determination of pancreatic left/right asymmetry	Patterning	GO:0009799 specification of symmetry	N	#N/A	#N/A	#N/A	#N/A	#N/A	2.21E-09	*CCDC40; *DNAAF1; *NPHP3	3	4	75.00%	#N/A	#N/A	#N/A	#N/A	#N/A
GO:0061371 determination of heart left/right asymmetry	Patterning	GO:0009799 specification of symmetry	Y	3.34E-68	*acvr1l; apc; *bmp4; bmp7a; bmpr2a; bmpr2b; camk2a; camk2b2; camk2g1; ccdc103; ccdc40; cobl; dand5; dnaaf1; dub; fgfr2; foxh1; foxj1a; foxj1b; fzd2; gsk3b; has2; lrrc6; nipbla; nipblb; nkd1; nphp3; pkd2; ptpn11a; spaw	30	97	30.90%	8.80E-16	CCDC103; CCDC40; *DAND5; DNAAF1; FOXH1; FOXJ1; NPHP3; PKD2	8	71	11.30%	0.000000179	*Dand5; Foxh1; Foxj1; *Pkd2	4	48	8.30%
GO:0071840 cellular component organization or biogenesis	Cellular Process	GO:0008150 biological_process	Y	0.000000976	acvr1l; apc; bmp7a; ccdc103; ccdc40; cobl; dnaaf1; dub; foxj1a; foxj1b; fzd2; lrrc6	12	1124	1.10%	0.000000486	ACVRL1; APC; BMP4; BMP7; CCDC103; CCDC40; COBL; DNAAF1; FGFR2; FOXJ1; FZD2; GSK3B; LRRC6; NIPBL; NPHP3; PKD2; PTPN11	17	5991	0.30%	0.00000013	Acvrl1; Apc; Bmp4; Bmp7; Ccdc103; Ccdc40; Cobl; Dnaaf1; Fgfr2; Foxj1; Fzd2; Gsk3b; Nipbl; Nphp3; Ptpn11	15	3306	0.50%
GO:0016043 cellular component organization	Cellular Process	GO:0071840 cellular component organization or biogenesis	N	0.000000474	acvr1l; apc; bmp7a; ccdc103; ccdc40; cobl; dnaaf1; dub; foxj1a; foxj1b; fzd2; lrrc6	12	1051	1.10%	0.00000032	ACVRL1; APC; BMP4; BMP7; CCDC103; CCDC40; COBL; DNAAF1; FGFR2; FOXJ1; FZD2; GSK3B; LRRC6; NIPBL; NPHP3; PKD2; PTPN11	17	5827	0.30%	7.22E-08	Acvrl1; Apc; Bmp4; Bmp7; Ccdc103; Ccdc40; Cobl; Dnaaf1; Fgfr2; Foxj1; Fzd2; Gsk3b; Nipbl; Nphp3; Ptpn11	15	3166	0.50%
GO:0030030 cell projection organization	Cellular Process	GO:0071840 cellular component organization or biogenesis	Y	1.01E-10	apc; *ccdc103; ccdc40; cobl; dnaaf1; dub; foxj1a; foxj1b; fzd2; lrrc6	10	274	3.60%	2.14E-10	APC; BMP7; *CCDC103; COBL; DNAAF1; FGFR2; FOXJ1; FZD2; GSK3B; LRRC6; NPHP3; PTPN11	12	1311	0.90%	1.79E-11	Apc; Bmp7; *Ccdc103; Cobl; Dnaaf1; Fgfr2; Foxj1; Fzd2; Gsk3b; Nphp3; Ptpn11	11	644	1.70%
GO:0044085 cellular component biogenesis	Cellular Process	GO:0071840 cellular component organization or biogenesis	N	8.51E-09	acvr1l; bmp7a; ccdc103; ccdc40; dnaaf1; dub; foxj1a; foxj1b; fzd2; lrrc6	10	433	2.30%	0.000482	ACVRL1; APC; CCDC103; CCDC40; COBL; DNAAF1; FOXJ1; LRRC6	8	2304	0.30%	0.000239	Acvrl1; Apc; Ccdc103; Ccdc40; Cobl; Dnaaf1; Foxj1	7	1259	0.60%
GO:0022607 cellular component assembly	Cellular Process	GO:0071840 cellular component organization or biogenesis	N	1.78E-09	acvr1l; bmp7a; ccdc103; ccdc40; dnaaf1; dub; foxj1a; foxj1b; fzd2; lrrc6	10	368	2.70%	0.000276	ACVRL1; APC; CCDC103; CCDC40; COBL; DNAAF1; FOXJ1; LRRC6	8	2122	0.40%	0.000114	Acvrl1; Apc; Ccdc103; Ccdc40; Cobl; Dnaaf1; Foxj1	7	1118	0.60%
GO:0032989 cellular component morphogenesis	Cellular Process	GO:0071840 cellular component organization or biogenesis	N	9.82E-09	apc; ccdc40; cobl; dnaaf1; dub; foxj1a; foxj1b; fzd2; lrrc6	9	319	2.80%	2.29E-10	APC; BMP4; BMP7; COBL; DNAAF1; FGFR2; FOXJ1; FZD2; GSK3B; LRRC6; NPHP3; PTPN11	12	1319	0.90%	2.19E-11	Apc; Bmp4; Bmp7; Cobl; Dnaaf1; Fgfr2; Foxj1; Fzd2; Gsk3b; Nphp3; Ptpn11	11	656	1.70%
GO:0048858 cell projection morphogenesis	Cellular Process	GO:0071840 cellular component organization or biogenesis	N	6.24E-10	apc; ccdc40; cobl; dnaaf1; dub; foxj1a; foxj1b; fzd2; lrrc6	9	233	3.90%	1.48E-10	APC; BMP7; COBL; DNAAF1; FGFR2; FOXJ1; FZD2; GSK3B; LRRC6; NPHP3; PTPN11	11	962	1.10%	8.14E-12	Apc; Bmp7; Cobl; Dnaaf1; Fgfr2; Foxj1; Fzd2; Gsk3b; Nphp3; Ptpn11	10	425	2.40%
GO:0060271 cilium morphogenesis	Cellular Process	GO:0071840 cellular component organization or biogenesis	N	1.27E-12	ccdc40; *cobl; dnaaf1; dub; *foxj1a; foxj1b; fzd2; lrrc6	8	72	11.10%	0.0000119	*DNAAF1; FOXJ1; LRRC6; *NPHP3	4	167	2.40%	0.000189	*Dnaaf1; *Foxj1; *Nphp3	3	107	2.80%
GO:0010927 cellular component assembly involved in morphogenesis	Cellular Process	GO:0071840 cellular component organization or biogenesis	N	7.74E-10	ccdc40; dnaaf1; dub; foxj1a; foxj1b; fzd2; lrrc6	7	96	7.30%	0.000998	DNAAF1; FOXJ1; LRRC6	3	232	1.30%	#N/A	#N/A	#N/A	#N/A	#N/A
GO:0030031 cell projection assembly	Cellular Process	GO:0071840 cellular component organization or biogenesis	N	1.60E-10	ccdc40; dnaaf1; dub; foxj1a; foxj1b; fzd2; lrrc6	7	77	9.10%	#N/A	#N/A	#N/A	#N/A	#N/A	#N/A	#N/A	#N/A	#N/A	#N/A
GO:0042384 cilium assembly	Cellular Process	GO:0071840 cellular component organization or biogenesis	N	1.06E-11	*ccdc40; *dnaaf1; *dub; *foxj1a; *foxj1b; *fzd2; *lrrc6	7	53	13.20%	0.000153	DNAAF1; *FOXJ1; LRRC6	3	122	2.50%	#N/A	#N/A	#N/A	#N/A	#N/A
GO:0007010 cytoskeleton organization	Cellular Process	GO:0071840 cellular component organization or biogenesis	N	0.0000801	apc; ccdc40; dnaaf1; foxj1a; foxj1b	5	221	2.30%	#N/A	#N/A	#N/A	#N/A	#N/A	#N/A	#N/A	#N/A	#N/A	#N/A
GO:0043933 macromolecular complex subunit organization	Cellular Process	GO:0071840 cellular component organization or biogenesis	N	0.000227	acvr1l; apc; bmp7a; ccdc103; ccdc40	5	276	1.80%	0.000683	ACVRL1; APC; CCDC103; CCDC40; COBL; DNAAF1; LRRC6	7	1836	0.40%	0.000389	Acvrl1; Apc; Ccdc103; Ccdc40; Cobl; Dnaaf1	6	959	0.60%
GO:0071822 protein complex subunit organization	Cellular Process	GO:0071840 cellular component organization or biogenesis	N	0.0000511	acvr1l; apc; bmp7a; ccdc103; ccdc40	5	201	2.50%	0.000149	ACVRL1; APC; CCDC103; CCDC40; COBL; DNAAF1; LRRC6	7	1431	0.50%	0.000118	Acvrl1; Apc; Ccdc103; Ccdc40; Cobl; Dnaaf1	6	769	0.80%
GO:0070271 protein complex biogenesis	Cellular Process	GO:0071840 cellular component organization or biogenesis	N	0.000329	acvr1l; bmp7a; ccdc103; ccdc40	4	163	2.50%	0.0000248	ACVRL1; APC; CCDC103; CCDC40; COBL; DNAAF1; LRRC6	7	1077	0.60%	0.0000367	Acvrl1; Apc; Ccdc103; Ccdc40; Cobl; Dnaaf1	6	623	1.00%
GO:0006461 protein complex assembly	Cellular Process	GO:0071840 cellular component organization or biogenesis	N	0.000322	acvr1l; *bmp7a; ccdc103; ccdc40	4	162	2.50%	0.0000244	ACVRL1; *APC; CCDC103; CCDC40; COBL; DNAAF1; LRRC6	7	1074	0.70%	0.000036	Acvrl1; *Apc; Ccdc103; Ccdc40; Cobl; Dnaaf1	6	621	1.00%
GO:0000226 microtubule cytoskeleton organization	Cellular Process	GO:0071840 cellular component organization or biogenesis	N	0.00036	apc; ccdc40; dnaaf1	3	68	4.40%	#N/A	#N/A	#N/A	#N/A	#N/A	#N/A	#N/A	#N/A	#N/A	#N/A
GO:0065003 macromolecular complex assembly	Cellular Process	GO:0071840 cellular component organization or biogenesis	N	#N/A	#N/A	#N/A	#N/A	#N/A	0.000155	ACVRL1; APC; CCDC103; CCDC40; COBL; DNAAF1; LRRC6	7	1440	0.50%	0.000122	Acvrl1; Apc; Ccdc103; Ccdc40; Cobl; Dnaaf1	6	774	0.80%
GO:0034622 cellular macromolecular complex assembly	Cellular Process	GO:0071840 cellular component organization or biogenesis	N	#N/A	#N/A	#N/A	#N/A	#N/A	0.000356	CCDC103; CCDC40; COBL; DNAAF1; LRRC6	5	738	0.70%	0.000344	Ccdc103; Ccdc40; Cobl; Dnaaf1	4	325	1.20%
GO:0043623 cellular protein complex assembly	Cellular Process	GO:0071840 cellular component organization or biogenesis	N	#N/A	#N/A	#N/A	#N/A	#N/A	0.0000157	CCDC103; CCDC40; COBL; DNAAF1; LRRC6	5	380	1.30%	0.0000361	Ccdc103; Ccdc40; Cobl; Dnaaf1	4	181	2.20%
GO:0070286 axonemal dynein complex assembly	Cellular Process	GO:0071840 cellular component organization or biogenesis	N	#N/A	#N/A	#N/A	#N/A	#N/A	5.25E-11	*CCDC103; *CCDC40; *DNAAF1; LRRC6	4	9	44.40%	2.04E-08	*Ccdc103; *Ccdc40; *Dnaaf1	3	6	50.00%
GO:0036158 outer dynein arm assembly	Cellular Process	GO:0071840 cellular component organization or biogenesis	N	#N/A	#N/A	#N/A	#N/A	#N/A	2.21E-09	*CCDC103; *DNAAF1; *LRRC6	3	4	75.00%	#N/A	#N/A	#N/A	#N/A	#N/A
GO:0036159 inner dynein arm assembly	Cellular Process	GO:0071840 cellular component organization or biogenesis	N	#N/A	#N/A	#N/A	#N/A	#N/A	5.53E-10	*CCDC103; *DNAAF1; *LRRC6	3	3	100.00%	#N/A	#N/A	#N/A	#N/A	#N/A
GO:0051128 regulation of cellular component organization	Cellular Process	GO:0065007 biological regulation	Y	#N/A	#N/A	#N/A	#N/A	#N/A	0.00000179	ACVRL1; APC; BMP4; BMP7; BMPR2; CAMK2B; COBL; FGFR2; GSK3B; NIPBL	10	1894	0.50%	0.000000352	Acvrl1; Apc; Bmp4; Bmp7; Bmpr2; Camk2b; Cobl; Fgfr2; Gsk3b; Nipbl	10	1293	0.80%
GO:0051130 positive regulation of cellular component organization	Cellular Process	GO:0051128 regulation of cellular component organization	N	#N/A	#N/A	#N/A	#N/A	#N/A	0.0000404	APC; BMP7; CAMK2B; COBL; GSK3B; NIPBL	6	777	0.80%	0.0000202	Apc; Bmp7; Camk2b; Cobl; Gsk3b; Nipbl	6	560	1.10%
GO:0051129 negative regulation of cellular component organization	Cellular Process	GO:0051128 regulation of cellular component organization	N	#N/A	#N/A	#N/A	#N/A	#N/A	0.00000275	ACVRL1; APC; BMP4; BMP7; FGFR2; GSK3B	6	484	1.20%	0.000000799	Acvrl1; Apc; Bmp4; Bmp7; Fgfr2; Gsk3b	6	319	1.90%
GO:0033043 regulation of organelle organization	Cellular Process	GO:0051128 regulation of cellular component organization	N	#N/A	#N/A	#N/A	#N/A	#N/A	0.000398	APC; BMP4; BMP7; FGFR2; NIPBL	5	756	0.70%	0.000155	Apc; Bmp4; Bmp7; Fgfr2; Nipbl	5	503	1.00%
GO:0031344 regulation of cell projection organization	Cellular Process	GO:0051128 regulation of cellular component organization	Y	#N/A	#N/A	#N/A	#N/A	#N/A	0.0000359	APC; BMP7; CAMK2B; COBL; GSK3B	5	452	1.10%	0.0000159	Apc; Bmp7; Camk2b; Cobl; Gsk3b	5	311	1.60%
GO:0031346 positive regulation of cell projection organization	Cellular Process	GO:0051128 regulation of cellular component organization	N	#N/A	#N/A	#N/A	#N/A	#N/A	0.0000594	APC; BMP7; CAMK2B; COBL	4	252	1.60%	0.0000317	Apc; Bmp7; Camk2b; Cobl	4	175	2.30%
GO:0010639 negative regulation of organelle organization	Cellular Process	GO:0051128 regulation of cellular component organization	N	#N/A	#N/A	#N/A	#N/A	#N/A	0.0000438	APC; BMP4; BMP7; FGFR2	4	233	1.70%	0.000024	Apc; Bmp4; Bmp7; Fgfr2	4	163	2.50%
GO:0051783 regulation of nuclear division	Cellular Process	GO:0051128 regulation of cellular component organization	N	#N/A	#N/A	#N/A	#N/A	#N/A	0.00000378	APC; BMP4; BMP7; FGFR2	4	125	3.20%	0.000000928	Apc; Bmp4; Bmp7; Fgfr2	4	72	5.60%
GO:0051784 negative regulation of nuclear division	Cellular Process	GO:0051128 regulation of cellular component organization	N	#N/A	#N/A	#N/A	#N/A	#N/A	8.63E-08	APC; BMP4; BMP7; FGFR2	4	49	8.20%	6.84E-09	Apc; Bmp4; Bmp7; Fgfr2	4	22	18.20%
GO:0006468 protein phosphorylation	Cellular Process	GO:0008150 biological_process	Y	0.0000595	*acvr1l; *bmpr2a; *bmpr2b; *camk2a; *camk2b2; *camk2g1; *fgfr2; *gsk3b	8	696	1.10%	0.000000333	*ACVRL1; BMP4; *CAMK2A; *CAMK2B; *CAMK2G; FGFR2; *GSK3B; PTPN11	8	842	1.00%	3.87E-08	*Acvrl1; Bmp4; *Bmpr2; *Camk2a; *Camk2b; *Camk2g; *Fgfr2; *Gsk3b; Ptpn11	9	748	1.20%
GO:0046777 protein autophosphorylation	Cellular Process	GO:0006468 protein phosphorylation	N	0.00000222	*camk2a; *camk2b2; *camk2g1	3	13	23.10%	0.0000558	*CAMK2A; *CAMK2B; *CAMK2G; *FGFR2	4	248	1.60%	0.0000223	*Camk2a; *Camk2b; *Camk2g; *Fgfr2	4	160	2.50%
GO:0001932 regulation of protein phosphorylation	Cellular Process	GO:0065007 biological regulation	Y	#N/A	#N/A	#N/A	#N/A	#N/A	0.00000291	ACVRL1; APC; BMP4; BMP7; BMPR2; GSK3B; PKD2; PTPN11	8	1124	0.70%	0.000000485	Acvrl1; Apc; Bmp4; Bmp7; Bmpr2; Gsk3b; Pkd2; Ptpn11	8	722	1.10%
GO:0001934 positive regulation of protein phosphorylation	Cellular Process	GO:0001932 regulation of protein phosphorylation	N	#N/A	#N/A	#N/A	#N/A	#N/A	0.00000279	ACVRL1; *BMP4; BMP7; BMPR2; GSK3B; PKD2; PTPN11	7	770	0.90%	0.000000484	Acvrl1; *Bmp4; Bmp7; *Bmpr2; Gsk3b; Pkd2; Ptpn11	7	483	1.40%
GO:0001933 negative regulation of protein phosphorylation	Cellular Process	GO:0001932 regulation of protein phosphorylation	N	#N/A	#N/A	#N/A	#N/A	#N/A	0.0000798	APC; BMP4; BMP7; GSK3B	4	272	1.50%	0.0000598	Apc; Bmp4; Bmp7; Gsk3b	4	206	1.90%
GO:0019222 regulation of metabolic process	Cellular Process	GO:0065007 biological regulation	Y	#N/A	#N/A	#N/A	#N/A	#N/A	0.000387	ACVRL1; APC; BMP4; BMP7; BMPR2; CAMK2A; FGFR2; FOXH1; FOXJ1; FZD2; GSK3B; NIPBL; NKD1; PKD2; PTPN11	15	7610	0.20%	0.000000259	Acvrl1; Apc; Bmp4; Bmp7; Bmpr2; Camk2a; Dand5; Fgfr2; Foxh1; Foxj1; Fzd2; Gsk3b; Nipbl; Nkd1; Nphp3; Pkd2; Ptpn11	17	4684	0.40%
GO:0060255 regulation of macromolecule metabolic process	Cellular Process	GO:0019222 regulation of metabolic process	N	0.000723	acvr1l; apc; bmp4; bmp7a; bmpr2a; bmpr2b; foxh1; foxj1a; foxj1b; pkd2	10	1548	0.60%	0.0000807	ACVRL1; APC; BMP4; BMP7; BMPR2; CAMK2A; FGFR2; FOXH1; FOXJ1; FZD2; GSK3B; NIPBL; NKD1; PKD2; PTPN11	15	6675	0.20%	0.00000016	Acvrl1; Apc; Bmp4; Bmp7; Bmpr2; Camk2a; Dand5; Fgfr2; Foxh1; Foxj1; Fzd2; Gsk3b; Nipbl; Nkd1; Pkd2; Ptpn11	16	3924	0.40%
GO:0009889 regulation of biosynthetic process	Cellular Process	GO:0019222 regulation of metabolic process	N	0.000206	acvr1l; apc; bmp4; bmp7a; bmpr2a; bmpr2b; foxh1; foxj1a; foxj1b; pkd2	10	1326	0.80%	0.000826	ACVRL1; BMP4; BMP7; BMPR2; CAMK2A; FGFR2; FOXH1; FOXJ1; FZD2; GSK3B; NIPBL; PKD2	12	5433	0.20%	0.0000033	Acvrl1; Bmp4; Bmp7; Bmpr2; Camk2a; Dand5; Fgfr2; Foxh1; Foxj1; Fzd2; Gsk3b; Nipbl; Pkd2	13	3065	0.40%
GO:0031326 regulation of cellular biosynthetic process	Cellular Process	GO:0019222 regulation of metabolic process	N	0.000991	acvr1l; apc; bmp4; bmp7a; bmpr2a; bmpr2b; foxh1; foxj1a; foxj1b	9	1321	0.70%	0.000768	ACVRL1; BMP4; BMP7; BMPR2; CAMK2A; FGFR2; FOXH1; FOXJ1; FZD2; GSK3B; NIPBL; PKD2	12	5391	0.20%	0.00000286	Acvrl1; Bmp4; Bmp7; Bmpr2; Camk2a; Dand5; Fgfr2; Foxh1; Foxj1; Fzd2; Gsk3b; Nipbl; Pkd2	13	3027	0.40%
GO:0010556 regulation of macromolecule biosynthetic process	Cellular Process	GO:0019222 regulation of metabolic process	N	0.000903	acvr1l; bmp4; bmp7a; bmpr2a; bmpr2b; foxh1; foxj1a; foxj1b; pkd2	9	1304	0.70%	0.000561	ACVRL1; BMP4; BMP7; BMPR2; CAMK2A; FGFR2; FOXH1; FOXJ1; FZD2; GSK3B; NIPBL; PKD2	12	5213	0.20%	0.0000018	Acvrl1; Bmp4; Bmp7; Bmpr2; Camk2a; Dand5; Fgfr2; Foxh1; Foxj1; Fzd2; Gsk3b; Nipbl; Pkd2	13	2907	0.40%
GO:0080090 regulation of primary metabolic process	Cellular Process	GO:0019222 regulation of metabolic process	N	#N/A	#N/A	#N/A	#N/A	#N/A	0.000116	ACVRL1; APC; BMP4; BMP7; BMPR2; CAMK2A; FGFR2; FOXH1; FOXJ1; FZD2; GSK3B; NIPBL; NKD1; PKD2; PTPN11	15	6879	0.20%	2.01E-08	Acvrl1; Apc; Bmp4; Bmp7; Bmpr2; Camk2a; Dand5; Fgfr2; Foxh1; Foxj1; Fzd2; Gsk3b; Nipbl; Nkd1; Nphp3; Pkd2; Ptpn11	17	3962	0.40%
GO:0009893 positive regulation of metabolic process	Cellular Process	GO:0019222 regulation of metabolic process	N	#N/A	#N/A	#N/A	#N/A	#N/A	1.85E-08	ACVRL1; APC; BMP4; BMP7; BMPR2; FGFR2; FOXH1; FOXJ1; FZD2; GSK3B; NIPBL; NKD1; PKD2; PTPN11	14	2937	0.50%	1.02E-09	Acvrl1; Apc; Bmp4; Bmp7; Bmpr2; Fgfr2; Foxh1; Foxj1; Fzd2; Gsk3b; Nipbl; Nkd1; Pkd2; Ptpn11	14	1917	0.70%
GO:0010604 positive regulation of macromolecule metabolic process	Cellular Process	GO:0019222 regulation of metabolic process	N	#N/A	#N/A	#N/A	#N/A	#N/A	7.84E-09	ACVRL1; APC; BMP4; BMP7; BMPR2; FGFR2; FOXH1; FOXJ1; FZD2; GSK3B; NIPBL; NKD1; PKD2; PTPN11	14	2748	0.50%	3.48E-10	Acvrl1; Apc; Bmp4; Bmp7; Bmpr2; Fgfr2; Foxh1; Foxj1; Fzd2; Gsk3b; Nipbl; Nkd1; Pkd2; Ptpn11	14	1766	0.80%
GO:0051171 regulation of nitrogen compound metabolic process	Cellular Process	GO:0019222 regulation of metabolic process	N	#N/A	#N/A	#N/A	#N/A	#N/A	0.000269	ACVRL1; *APC; BMP4; BMP7; BMPR2; CAMK2A; FGFR2; FOXH1; FOXJ1; FZD2; GSK3B; NIPBL; PKD2	13	5629	0.20%	5.77E-08	Acvrl1; *Apc; Bmp4; Bmp7; Bmpr2; Camk2a; Dand5; Fgfr2; Foxh1; Foxj1; Fzd2; Gsk3b; Nipbl; Nphp3; Pkd2	15	3114	0.50%
GO:0019219 regulation of nucleobase-containing compound metabolic process	Cellular Process	GO:0019222 regulation of metabolic process	N	#N/A	#N/A	#N/A	#N/A	#N/A	0.000977	ACVRL1; BMP4; BMP7; BMPR2; CAMK2A; FGFR2; FOXH1; FOXJ1; FZD2; GSK3B; NIPBL; PKD2	12	5532	0.20%	0.000000435	Acvrl1; Bmp4; Bmp7; Bmpr2; Camk2a; Dand5; Fgfr2; Foxh1; Foxj1; Fzd2; Gsk3b; Nipbl; Nphp3; Pkd2	14	3073	0.50%
GO:2000112 regulation of cellular macromolecule biosynthetic process	Cellular Process	GO:0019222 regulation of metabolic process	N	#N/A	#N/A	#N/A	#N/A	#N/A	0.000462	ACVRL1; BMP4; BMP7; BMPR2; CAMK2A; FGFR2; FOXH1; FOXJ1; FZD2; GSK3B; NIPBL; PKD2	12	5108	0.20%	0.00000134	Acvrl1; Bmp4; Bmp7; Bmpr2; Camk2a; Dand5; Fgfr2; Foxh1; Foxj1; Fzd2; Gsk3b; Nipbl; Pkd2	13	2833	0.50%
GO:0031325 positive regulation of cellular metabolic process	Cellular Process	GO:0019222 regulation of metabolic process	N	#N/A	#N/A	#N/A	#N/A	#N/A	0.000000893	ACVRL1; BMP4; BMP7; BMPR2; FGFR2; FOXH1; FOXJ1; FZD2; GSK3B; NIPBL; PKD2; PTPN11	12	2768	0.40%	7.22E-08	Acvrl1; Bmp4; Bmp7; Bmpr2; Fgfr2; Foxh1; Foxj1; Fzd2; Gsk3b; Nipbl; Pkd2; Ptpn11	12	1792	0.70%
GO:0051246 regulation of protein metabolic process	Cellular Process	GO:0019222 regulation of metabolic process	N	#N/A	#N/A	#N/A	#N/A	#N/A	0.000000357	ACVRL1; APC; BMP4; BMP7; BMPR2; FOXJ1; GSK3B; NIPBL; NKD1; PKD2; PTPN11	11	2039	0.50%	3.83E-08	Acvrl1; Apc; Bmp4; Bmp7; Bmpr2; Foxj1; Gsk3b; Nipbl; Nkd1; Pkd2; Ptpn11	11	1335	0.80%
GO:0051174 regulation of phosphorus metabolic process	Cellular Process	GO:0019222 regulation of metabolic process	N	#N/A	#N/A	#N/A	#N/A	#N/A	0.000000745	ACVRL1; APC; BMP4; BMP7; BMPR2; FOXJ1; FZD2; GSK3B; PKD2; PTPN11	10	1720	0.60%	9.15E-09	Acvrl1; Apc; Bmp4; Bmp7; Bmpr2; Foxj1; Fzd2; Gsk3b; Nphp3; Pkd2; Ptpn11	11	1162	0.90%
GO:0019220 regulation of phosphate metabolic process	Cellular Process	GO:0019222 regulation of metabolic process	N	#N/A	#N/A	#N/A	#N/A	#N/A	0.000000695	ACVRL1; APC; BMP4; BMP7; BMPR2; FOXJ1; FZD2; GSK3B; PKD2; PTPN11	10	1707	0.60%	8.91E-09	Acvrl1; Apc; Bmp4; Bmp7; Bmpr2; Foxj1; Fzd2; Gsk3b; Nphp3; Pkd2; Ptpn11	11	1159	0.90%
GO:0051247 positive regulation of protein metabolic process	Cellular Process	GO:0019222 regulation of metabolic process	N	#N/A	#N/A	#N/A	#N/A	#N/A	3.24E-08	ACVRL1; APC; BMP4; BMP7; BMPR2; GSK3B; NIPBL; NKD1; PKD2; PTPN11	10	1228	0.80%	2.06E-09	Acvrl1; Apc; Bmp4; Bmp7; Bmpr2; Gsk3b; Nipbl; Nkd1; Pkd2; Ptpn11	10	750	1.30%
GO:0009892 negative regulation of metabolic process	Cellular Process	GO:0019222 regulation of metabolic process	N	#N/A	#N/A	#N/A	#N/A	#N/A	0.0000513	ACVRL1; APC; BMP4; BMP7; BMPR2; FGFR2; FOXJ1; GSK3B; NIPBL	9	2189	0.40%	0.00000129	Acvrl1; Apc; Bmp4; Bmp7; Bmpr2; Fgfr2; Foxh1; Foxj1; Gsk3b; Nipbl	10	1489	0.70%
GO:0010605 negative regulation of macromolecule metabolic process	Cellular Process	GO:0019222 regulation of metabolic process	N	#N/A	#N/A	#N/A	#N/A	#N/A	0.000031	ACVRL1; APC; BMP4; BMP7; BMPR2; FGFR2; FOXJ1; GSK3B; NIPBL	9	2054	0.40%	0.000000681	Acvrl1; Apc; Bmp4; Bmp7; Bmpr2; Fgfr2; Foxh1; Foxj1; Gsk3b; Nipbl	10	1389	0.70%
GO:0031324 negative regulation of cellular metabolic process	Cellular Process	GO:0019222 regulation of metabolic process	N	#N/A	#N/A	#N/A	#N/A	#N/A	0.0000261	ACVRL1; APC; BMP4; BMP7; BMPR2; FGFR2; FOXJ1; GSK3B; NIPBL	9	2010	0.40%	0.000000423	Acvrl1; Apc; Bmp4; Bmp7; Bmpr2; Fgfr2; Foxh1; Foxj1; Gsk3b; Nipbl	10	1319	0.80%
GO:0009891 positive regulation of biosynthetic process	Cellular Process	GO:0019222 regulation of metabolic process	N	#N/A	#N/A	#N/A	#N/A	#N/A	0.0000178	ACVRL1; BMP4; BMP7; FGFR2; FOXH1; FOXJ1; FZD2; GSK3B; PKD2	9	1915	0.50%	0.00000441	Acvrl1; Bmp4; Bmp7; Fgfr2; Foxh1; Foxj1; Fzd2; Gsk3b; Pkd2	9	1315	0.70%
GO:0031328 positive regulation of cellular biosynthetic process	Cellular Process	GO:0019222 regulation of metabolic process	N	#N/A	#N/A	#N/A	#N/A	#N/A	0.000016	ACVRL1; BMP4; BMP7; FGFR2; FOXH1; FOXJ1; FZD2; GSK3B; PKD2	9	1891	0.50%	0.0000037	Acvrl1; Bmp4; Bmp7; Fgfr2; Foxh1; Foxj1; Fzd2; Gsk3b; Pkd2	9	1287	0.70%
GO:0051173 positive regulation of nitrogen compound metabolic process	Cellular Process	GO:0019222 regulation of metabolic process	N	#N/A	#N/A	#N/A	#N/A	#N/A	0.00000999	ACVRL1; BMP4; BMP7; FGFR2; FOXH1; FOXJ1; FZD2; GSK3B; PKD2	9	1783	0.50%	0.00000255	Acvrl1; Bmp4; Bmp7; Fgfr2; Foxh1; Foxj1; Fzd2; Gsk3b; Pkd2	9	1230	0.70%
GO:0010557 positive regulation of macromolecule biosynthetic process	Cellular Process	GO:0019222 regulation of metabolic process	N	#N/A	#N/A	#N/A	#N/A	#N/A	0.00000986	ACVRL1; BMP4; BMP7; FGFR2; FOXH1; FOXJ1; FZD2; GSK3B; PKD2	9	1780	0.50%	0.00000206	Acvrl1; Bmp4; Bmp7; Fgfr2; Foxh1; Foxj1; Fzd2; Gsk3b; Pkd2	9	1199	0.80%
GO:0045935 positive regulation of nucleobase-containing compound metabolic process	Cellular Process	GO:0019222 regulation of metabolic process	N	#N/A	#N/A	#N/A	#N/A	#N/A	0.00000851	ACVRL1; BMP4; BMP7; FGFR2; FOXH1; FOXJ1; FZD2; GSK3B; PKD2	9	1748	0.50%	0.00000211	Acvrl1; Bmp4; Bmp7; Fgfr2; Foxh1; Foxj1; Fzd2; Gsk3b; Pkd2	9	1202	0.70%
GO:0032268 regulation of cellular protein metabolic process	Cellular Process	GO:0019222 regulation of metabolic process	N	#N/A	#N/A	#N/A	#N/A	#N/A	0.00000879	ACVRL1; APC; BMP4; BMP7; BMPR2; GSK3B; NIPBL; PKD2; PTPN11	9	1755	0.50%	0.00000123	Acvrl1; Apc; Bmp4; Bmp7; Bmpr2; Gsk3b; Nipbl; Pkd2; Ptpn11	9	1126	0.80%
GO:0051254 positive regulation of RNA metabolic process	Cellular Process	GO:0019222 regulation of metabolic process	N	#N/A	#N/A	#N/A	#N/A	#N/A	0.00000402	ACVRL1; BMP4; BMP7; FGFR2; FOXH1; FOXJ1; FZD2; GSK3B; PKD2	9	1594	0.60%	0.000000771	Acvrl1; Bmp4; Bmp7; Fgfr2; Foxh1; Foxj1; Fzd2; Gsk3b; Pkd2	9	1065	0.80%
GO:0009890 negative regulation of biosynthetic process	Cellular Process	GO:0019222 regulation of metabolic process	N	#N/A	#N/A	#N/A	#N/A	#N/A	0.0000324	ACVRL1; BMP4; BMP7; BMPR2; FGFR2; FOXJ1; GSK3B; NIPBL	8	1564	0.50%	0.000000597	Acvrl1; Bmp4; Bmp7; Bmpr2; Fgfr2; Foxh1; Foxj1; Gsk3b; Nipbl	9	1033	0.90%
GO:0031327 negative regulation of cellular biosynthetic process	Cellular Process	GO:0019222 regulation of metabolic process	N	#N/A	#N/A	#N/A	#N/A	#N/A	0.0000296	ACVRL1; BMP4; BMP7; BMPR2; FGFR2; FOXJ1; GSK3B; NIPBL	8	1544	0.50%	0.00000052	Acvrl1; Bmp4; Bmp7; Bmpr2; Fgfr2; Foxh1; Foxj1; Gsk3b; Nipbl	9	1016	0.90%
GO:0010558 negative regulation of macromolecule biosynthetic process	Cellular Process	GO:0019222 regulation of metabolic process	N	#N/A	#N/A	#N/A	#N/A	#N/A	0.000023	ACVRL1; BMP4; BMP7; BMPR2; FGFR2; FOXJ1; GSK3B; NIPBL	8	1491	0.50%	0.000000387	Acvrl1; Bmp4; Bmp7; Bmpr2; Fgfr2; Foxh1; Foxj1; Gsk3b; Nipbl	9	981	0.90%
GO:0051172 negative regulation of nitrogen compound metabolic process	Cellular Process	GO:0019222 regulation of metabolic process	N	#N/A	#N/A	#N/A	#N/A	#N/A	0.0000212	ACVRL1; BMP4; BMP7; BMPR2; FGFR2; FOXJ1; GSK3B; NIPBL	8	1474	0.50%	0.000000334	Acvrl1; Bmp4; Bmp7; Bmpr2; Fgfr2; Foxh1; Foxj1; Gsk3b; Nipbl	9	964	0.90%
GO:0045934 negative regulation of nucleobase-containing compound metabolic process	Cellular Process	GO:0019222 regulation of metabolic process	N	#N/A	#N/A	#N/A	#N/A	#N/A	0.0000195	ACVRL1; BMP4; BMP7; BMPR2; FGFR2; FOXJ1; GSK3B; NIPBL	8	1457	0.50%	0.00000029	Acvrl1; Bmp4; Bmp7; Bmpr2; Fgfr2; Foxh1; Foxj1; Gsk3b; Nipbl	9	948	0.90%
GO:2000113 negative regulation of cellular macromolecule biosynthetic process	Cellular Process	GO:0019222 regulation of metabolic process	N	#N/A	#N/A	#N/A	#N/A	#N/A	0.0000166	ACVRL1; BMP4; BMP7; BMPR2; FGFR2; FOXJ1; GSK3B; NIPBL	8	1425	0.60%	0.000000278	Acvrl1; Bmp4; Bmp7; Bmpr2; Fgfr2; Foxh1; Foxj1; Gsk3b; Nipbl	9	943	1.00%
GO:0032270 positive regulation of cellular protein metabolic process	Cellular Process	GO:0019222 regulation of metabolic process	N	#N/A	#N/A	#N/A	#N/A	#N/A	0.0000026	ACVRL1; BMP4; BMP7; BMPR2; GSK3B; NIPBL; PKD2; PTPN11	8	1107	0.70%	0.000000263	Acvrl1; Bmp4; Bmp7; Bmpr2; Gsk3b; Nipbl; Pkd2; Ptpn11	8	666	1.20%
GO:0010562 positive regulation of phosphorus metabolic process	Cellular Process	GO:0019222 regulation of metabolic process	N	#N/A	#N/A	#N/A	#N/A	#N/A	0.000000423	ACVRL1; BMP4; BMP7; BMPR2; FZD2; GSK3B; PKD2; PTPN11	8	869	0.90%	9.65E-08	Acvrl1; Bmp4; Bmp7; Bmpr2; Fzd2; Gsk3b; Pkd2; Ptpn11	8	584	1.40%
GO:0045937 positive regulation of phosphate metabolic process	Cellular Process	GO:0019222 regulation of metabolic process	N	#N/A	#N/A	#N/A	#N/A	#N/A	0.000000423	ACVRL1; BMP4; BMP7; BMPR2; FZD2; GSK3B; PKD2; PTPN11	8	869	0.90%	9.65E-08	Acvrl1; Bmp4; Bmp7; Bmpr2; Fzd2; Gsk3b; Pkd2; Ptpn11	8	584	1.40%
GO:0042327 positive regulation of phosphorylation	Cellular Process	GO:0019222 regulation of metabolic process	N	#N/A	#N/A	#N/A	#N/A	#N/A	0.00000314	ACVRL1; BMP4; BMP7; BMPR2; GSK3B; PKD2; PTPN11	7	784	0.90%	0.000000619	Acvrl1; Bmp4; Bmp7; Bmpr2; Gsk3b; Pkd2; Ptpn11	7	501	1.40%
GO:0051253 negative regulation of RNA metabolic process	Cellular Process	GO:0019222 regulation of metabolic process	N	#N/A	#N/A	#N/A	#N/A	#N/A	0.000775	BMP4; BMP7; FGFR2; FOXJ1; GSK3B; NIPBL	6	1340	0.40%	0.0000237	Bmp4; Bmp7; Fgfr2; Foxh1; Foxj1; Gsk3b; Nipbl	7	872	0.80%
GO:0051248 negative regulation of protein metabolic process	Cellular Process	GO:0019222 regulation of metabolic process	N	#N/A	#N/A	#N/A	#N/A	#N/A	0.000194	APC; BMP4; BMP7; FOXJ1; GSK3B	5	647	0.80%	0.0000736	Apc; Bmp4; Bmp7; Foxj1; Gsk3b	5	429	1.20%
GO:0006140 regulation of nucleotide metabolic process	Cellular Process	GO:0019222 regulation of metabolic process	N	#N/A	#N/A	#N/A	#N/A	#N/A	0.00094	FOXJ1; FZD2; GSK3B; PKD2	4	521	0.80%	0.0000284	Foxj1; Fzd2; Gsk3b; Nphp3; Pkd2	5	351	1.40%
GO:1900542 regulation of purine nucleotide metabolic process	Cellular Process	GO:0019222 regulation of metabolic process	N	#N/A	#N/A	#N/A	#N/A	#N/A	0.000907	FOXJ1; FZD2; GSK3B; PKD2	4	516	0.80%	0.0000261	Foxj1; Fzd2; Gsk3b; Nphp3; Pkd2	5	345	1.40%
GO:0045936 negative regulation of phosphate metabolic process	Cellular Process	GO:0019222 regulation of metabolic process	N	#N/A	#N/A	#N/A	#N/A	#N/A	0.000201	APC; BMP4; BMP7; GSK3B	4	346	1.20%	0.000138	Apc; Bmp4; Bmp7; Gsk3b	4	256	1.60%
GO:0010563 negative regulation of phosphorus metabolic process	Cellular Process	GO:0019222 regulation of metabolic process	N	#N/A	#N/A	#N/A	#N/A	#N/A	0.000201	APC; BMP4; BMP7; GSK3B	4	346	1.20%	0.000138	Apc; Bmp4; Bmp7; Gsk3b	4	256	1.60%
GO:0042326 negative regulation of phosphorylation	Cellular Process	GO:0019222 regulation of metabolic process	N	#N/A	#N/A	#N/A	#N/A	#N/A	0.000102	APC; *BMP4; *BMP7; GSK3B	4	290	1.40%	0.0000731	Apc; *Bmp4; *Bmp7; Gsk3b	4	217	1.80%
GO:0009896 positive regulation of catabolic process	Cellular Process	GO:0019222 regulation of metabolic process	N	#N/A	#N/A	#N/A	#N/A	#N/A	0.000543	APC; GSK3B; NKD1	3	188	1.60%	#N/A	#N/A	#N/A	#N/A	#N/A
GO:0045732 positive regulation of protein catabolic process	Cellular Process	GO:0019222 regulation of metabolic process	N	#N/A	#N/A	#N/A	#N/A	#N/A	0.000109	*APC; *GSK3B; *NKD1	3	109	2.80%	#N/A	#N/A	#N/A	#N/A	#N/A
GO:0030799 regulation of cyclic nucleotide metabolic process	Cellular Process	GO:0019222 regulation of metabolic process	N	#N/A	#N/A	#N/A	#N/A	#N/A	#N/A	#N/A	#N/A	#N/A	#N/A	0.000216	Fzd2; Nphp3; Pkd2	3	112	2.70%
GO:0032269 negative regulation of cellular protein metabolic process	Cellular Process	GO:0019222 regulation of metabolic process	N	#N/A	#N/A	#N/A	#N/A	#N/A	#N/A	#N/A	#N/A	#N/A	#N/A	0.000544	Apc; Bmp4; Bmp7; Gsk3b	4	367	1.10%
GO:0050790 regulation of catalytic activity	Cellular Process	GO:0065007 biological regulation	Y	#N/A	#N/A	#N/A	#N/A	#N/A	0.000136	APC; BMP4; BMP7; FGFR2; FOXJ1; GSK3B; PKD2; PTPN11	8	1916	0.40%	0.0000649	Apc; Bmp4; Bmp7; Fgfr2; Foxj1; Gsk3b; Pkd2; Ptpn11	8	1406	0.60%
GO:0043085 positive regulation of catalytic activity	Cellular Process	GO:0050790 regulation of catalytic activity	N	#N/A	#N/A	#N/A	#N/A	#N/A	0.000324	BMP4; FGFR2; FOXJ1; GSK3B; PKD2; PTPN11	6	1137	0.50%	0.0000794	Bmp4; Fgfr2; Foxj1; Gsk3b; Pkd2; Ptpn11	6	716	0.80%
GO:0051338 regulation of transferase activity	Cellular Process	GO:0050790 regulation of catalytic activity	N	#N/A	#N/A	#N/A	#N/A	#N/A	0.0000883	APC; BMP4; BMP7; GSK3B; PKD2; PTPN11	6	895	0.70%	0.0000153	Apc; Bmp4; Bmp7; Gsk3b; Pkd2; Ptpn11	6	533	1.10%
GO:0043549 regulation of kinase activity	Cellular Process	GO:0050790 regulation of catalytic activity	N	#N/A	#N/A	#N/A	#N/A	#N/A	0.0000741	APC; BMP4; BMP7; GSK3B; PKD2; PTPN11	6	867	0.70%	0.000012	Apc; Bmp4; Bmp7; Gsk3b; Pkd2; Ptpn11	6	511	1.20%
GO:0045859 regulation of protein kinase activity	Cellular Process	GO:0050790 regulation of catalytic activity	N	#N/A	#N/A	#N/A	#N/A	#N/A	0.0000575	APC; BMP4; BMP7; GSK3B; PKD2; PTPN11	6	828	0.70%	0.00000803	Apc; Bmp4; Bmp7; Gsk3b; Pkd2; Ptpn11	6	476	1.30%
GO:0071900 regulation of protein serine/threonine kinase activity	Cellular Process	GO:0050790 regulation of catalytic activity	N	#N/A	#N/A	#N/A	#N/A	#N/A	0.00000474	APC; BMP4; BMP7; GSK3B; PKD2; PTPN11	6	532	1.10%	0.000000663	Apc; Bmp4; Bmp7; Gsk3b; Pkd2; Ptpn11	6	309	1.90%
GO:0043405 regulation of MAP kinase activity	Cellular Process	GO:0050790 regulation of catalytic activity	N	#N/A	#N/A	#N/A	#N/A	#N/A	0.000206	BMP4; BMP7; GSK3B; PTPN11	4	348	1.10%	0.0000693	Bmp4; Bmp7; Gsk3b; Ptpn11	4	214	1.90%
GO:0051348 negative regulation of transferase activity	Cellular Process	GO:0050790 regulation of catalytic activity	N	#N/A	#N/A	#N/A	#N/A	#N/A	0.0000468	APC; BMP4; BMP7; GSK3B	4	237	1.70%	0.0000246	Apc; Bmp4; Bmp7; Gsk3b	4	164	2.40%
GO:0033673 negative regulation of kinase activity	Cellular Process	GO:0050790 regulation of catalytic activity	N	#N/A	#N/A	#N/A	#N/A	#N/A	0.000035	APC; BMP4; BMP7; GSK3B	4	220	1.80%	0.0000187	Apc; Bmp4; Bmp7; Gsk3b	4	153	2.60%
GO:0006469 negative regulation of protein kinase activity	Cellular Process	GO:0050790 regulation of catalytic activity	N	#N/A	#N/A	#N/A	#N/A	#N/A	0.0000241	APC; BMP4; BMP7; GSK3B	4	200	2.00%	0.0000139	Apc; Bmp4; Bmp7; Gsk3b	4	142	2.80%
GO:0071901 negative regulation of protein serine/threonine kinase activity	Cellular Process	GO:0050790 regulation of catalytic activity	N	#N/A	#N/A	#N/A	#N/A	#N/A	0.00000311	APC; BMP4; BMP7; GSK3B	4	119	3.40%	0.00000208	Apc; Bmp4; Bmp7; Gsk3b	4	88	4.50%
GO:0043407 negative regulation of MAP kinase activity	Cellular Process	GO:0050790 regulation of catalytic activity	N	#N/A	#N/A	#N/A	#N/A	#N/A	0.0000521	*BMP4; *BMP7; *GSK3B	3	85	3.50%	0.0000319	*Bmp4; *Bmp7; *Gsk3b	3	59	5.10%
GO:0006357 regulation of transcription from RNA polymerase II promoter	Cellular Process	GO:0008150 biological_process	Y	1.13E-09	acvr1l; bmp4; bmp7a; bmpr2a; bmpr2b; foxh1; *foxj1a; *foxj1b	8	166	4.80%	0.00000222	ACVRL1; BMP4; BMP7; BMPR2; FGFR2; FOXH1; FOXJ1; GSK3B; NIPBL; PKD2	10	1939	0.50%	1.49E-09	Acvrl1; Bmp4; Bmp7; Bmpr2; Dand5; Fgfr2; *Foxh1; Foxj1; *Fzd2; Gsk3b; Nipbl; Pkd2	12	1268	0.90%
GO:0051090 regulation of sequence-specific DNA binding transcription factor activity	Cellular Process	GO:0006357 regulation of transcription from RNA polymerase II promoter	N	0.000203	*foxh1; foxj1a; foxj1b	3	56	5.40%	0.0000207	BMP7; CAMK2A; *FOXH1; FOXJ1; FZD2	5	403	1.20%	0.000284	Camk2a; *Foxh1; Foxj1; Fzd2	4	309	1.30%
GO:0010468 regulation of gene expression	Cellular Process	GO:0006357 regulation of transcription from RNA polymerase II promoter	N	#N/A	#N/A	#N/A	#N/A	#N/A	0.000916	ACVRL1; BMP4; BMP7; BMPR2; CAMK2A; FGFR2; FOXH1; FOXJ1; FZD2; GSK3B; NIPBL; PKD2	12	5494	0.20%	0.00000456	Acvrl1; *Bmp4; Bmp7; Bmpr2; Camk2a; Dand5; Fgfr2; Foxh1; Foxj1; Fzd2; Gsk3b; Nipbl; Pkd2	13	3154	0.40%
GO:0051252 regulation of RNA metabolic process	Cellular Process	GO:0006357 regulation of transcription from RNA polymerase II promoter	N	#N/A	#N/A	#N/A	#N/A	#N/A	0.000289	ACVRL1; BMP4; BMP7; BMPR2; CAMK2A; FGFR2; FOXH1; FOXJ1; FZD2; GSK3B; NIPBL; PKD2	12	4863	0.20%	0.000000636	Acvrl1; Bmp4; Bmp7; Bmpr2; Camk2a; Dand5; Fgfr2; Foxh1; Foxj1; Fzd2; Gsk3b; Nipbl; Pkd2	13	2656	0.50%
GO:2001141 regulation of RNA biosynthetic process	Cellular Process	GO:0006357 regulation of transcription from RNA polymerase II promoter	N	#N/A	#N/A	#N/A	#N/A	#N/A	0.000245	ACVRL1; BMP4; BMP7; BMPR2; CAMK2A; FGFR2; FOXH1; FOXJ1; FZD2; GSK3B; NIPBL; PKD2	12	4781	0.30%	0.00000049	Acvrl1; Bmp4; Bmp7; Bmpr2; Camk2a; Dand5; Fgfr2; Foxh1; Foxj1; Fzd2; Gsk3b; Nipbl; Pkd2	13	2597	0.50%
GO:0006355 regulation of transcription; DNA-dependent	Cellular Process	GO:0006357 regulation of transcription from RNA polymerase II promoter	N	#N/A	#N/A	#N/A	#N/A	#N/A	0.000235	*ACVRL1; BMP4; BMP7; BMPR2; CAMK2A; FGFR2; FOXH1; FOXJ1; FZD2; GSK3B; NIPBL; PKD2	12	4761	0.30%	0.000000481	*Acvrl1; Bmp4; Bmp7; Bmpr2; Camk2a; Dand5; Fgfr2; *Foxh1; *Foxj1; Fzd2; Gsk3b; Nipbl; Pkd2	13	2593	0.50%
GO:0045893 positive regulation of transcription; DNA-dependent	Cellular Process	GO:0006357 regulation of transcription from RNA polymerase II promoter	N	#N/A	#N/A	#N/A	#N/A	#N/A	0.00000293	*ACVRL1; *BMP4; *BMP7; FGFR2; *FOXH1; FOXJ1; *FZD2; GSK3B; PKD2	9	1534	0.60%	0.000000637	*Acvrl1; *Bmp4; *Bmp7; Fgfr2; *Foxh1; Foxj1; *Fzd2; Gsk3b; Pkd2	9	1041	0.90%
GO:0045892 negative regulation of transcription; DNA-dependent	Cellular Process	GO:0006357 regulation of transcription from RNA polymerase II promoter	N	#N/A	#N/A	#N/A	#N/A	#N/A	0.000645	*BMP4; *BMP7; FGFR2; FOXJ1; *GSK3B; *NIPBL	6	1294	0.50%	0.0000188	*Bmp4; *Bmp7; Fgfr2; Foxh1; Foxj1; *Gsk3b; *Nipbl	7	841	0.80%
GO:0045944 positive regulation of transcription from RNA polymerase II promoter	Cellular Process	GO:0006357 regulation of transcription from RNA polymerase II promoter	N	#N/A	#N/A	#N/A	#N/A	#N/A	0.00000233	*ACVRL1; *BMP4; *BMP7; *FGFR2; *FOXH1; *FOXJ1; *GSK3B; *PKD2	8	1091	0.70%	0.000000701	*Acvrl1; *Bmp4; *Bmp7; *Fgfr2; *Foxh1; *Foxj1; *Gsk3b; *Pkd2	8	758	1.10%
GO:0051052 regulation of DNA metabolic process	Cellular Process	GO:0006357 regulation of transcription from RNA polymerase II promoter	N	#N/A	#N/A	#N/A	#N/A	#N/A	0.000102	ACVRL1; BMP4; BMPR2; GSK3B	4	290	1.40%	0.0000718	Acvrl1; Bmp4; Bmpr2; Gsk3b	4	216	1.90%
GO:0043433 negative regulation of sequence-specific DNA binding transcription factor activity	Cellular Process	GO:0006357 regulation of transcription from RNA polymerase II promoter	N	#N/A	#N/A	#N/A	#N/A	#N/A	0.000201	BMP7; FOXH1; FOXJ1	3	134	2.20%	#N/A	#N/A	#N/A	#N/A	#N/A
GO:0042990 regulation of transcription factor import into nucleus	Cellular Process	GO:0006357 regulation of transcription from RNA polymerase II promoter	N	#N/A	#N/A	#N/A	#N/A	#N/A	0.0000727	BMP7; GSK3B; PKD2	3	95	3.20%	#N/A	#N/A	#N/A	#N/A	#N/A
GO:0046823 negative regulation of nucleocytoplasmic transport	Cellular Process	GO:0006357 regulation of transcription from RNA polymerase II promoter	N	#N/A	#N/A	#N/A	#N/A	#N/A	0.0000486	BMP7; GSK3B; PKD2	3	83	3.60%	#N/A	#N/A	#N/A	#N/A	#N/A
GO:0042992 negative regulation of transcription factor import into nucleus	Cellular Process	GO:0006357 regulation of transcription from RNA polymerase II promoter	N	#N/A	#N/A	#N/A	#N/A	#N/A	0.0000133	BMP7; GSK3B; PKD2	3	54	5.60%	#N/A	#N/A	#N/A	#N/A	#N/A
GO:0010629 negative regulation of gene expression	Cellular Process	GO:0006357 regulation of transcription from RNA polymerase II promoter	N	#N/A	#N/A	#N/A	#N/A	#N/A	#N/A	#N/A	#N/A	#N/A	#N/A	0.0000532	*Bmp4; Bmp7; Fgfr2; Foxh1; Foxj1; Gsk3b; Nipbl	7	990	0.70%
GO:0000122 negative regulation of transcription from RNA polymerase II promoter	Cellular Process	GO:0006357 regulation of transcription from RNA polymerase II promoter	N	#N/A	#N/A	#N/A	#N/A	#N/A	#N/A	#N/A	#N/A	#N/A	#N/A	0.000291	*Bmp4; *Fgfr2; *Foxh1; *Foxj1; *Nipbl	5	576	0.90%
GO:0044699 single-organism process	Cellular Process	GO:0008150 biological_process	Y	2.33E-11	acvr1l; apc; bmp4; bmp7a; bmpr2a; bmpr2b; camk2a; camk2b2; camk2g1; ccdc103; ccdc40; cobl; dand5; dnaaf1; dub; fgfr2; foxh1; foxj1a; foxj1b; fzd2; gsk3b; has2; lrrc6; nipbla; nipblb; nkd1; nphp3; pkd2; ptpn11a; spaw	30	6453	0.50%	0.00000238	ACVRL1; APC; BMP4; BMP7; BMPR2; CAMK2A; CAMK2B; CAMK2G; CCDC103; CCDC40; COBL; DAND5; DNAAF1; FGFR2; FOXH1; FOXJ1; FZD2; GSK3B; HAS2; LRRC6; NIPBL; NKD1; NPHP3; PKD2; PTPN11; RCSD1	26	18505	0.10%	1.93E-08	Acvrl1; Apc; Bmp4; Bmp7; Bmpr2; Camk2a; Camk2b; Camk2g; Ccdc103; Ccdc40; Cobl; Dand5; Dnaaf1; Fgfr2; Foxh1; Foxj1; Fzd2; Gsk3b; Has2; Nipbl; Nkd1; Nphp3; Pkd2; Ptpn11; Rcsd1	25	10948	0.20%
GO:0010463 mesenchymal cell proliferation	Cellular Process	GO:0044699 single-organism process	N	#N/A	#N/A	#N/A	#N/A	#N/A	0.000000728	BMP4; BMP7; FGFR2	3	21	14.30%	#N/A	#N/A	#N/A	#N/A	#N/A
GO:0050673 epithelial cell proliferation	Cellular Process	GO:0044699 single-organism process	N	#N/A	#N/A	#N/A	#N/A	#N/A	0.0000503	ACVRL1; BMP4; FGFR2	3	84	3.60%	#N/A	#N/A	#N/A	#N/A	#N/A
GO:0008283 cell proliferation	Cellular Process	GO:0044699 single-organism process	N	#N/A	#N/A	#N/A	#N/A	#N/A	#N/A	#N/A	#N/A	#N/A	#N/A	0.000901	Bmp4; Bmp7; Fgfr2; *Gsk3b	4	420	1.00%
GO:0007154 cell communication	Cellular Process	GO:0044699 single-organism process	N	0.00095	acvr1l; apc; bmp4; bmp7a; bmpr2a; bmpr2b; dand5; dub; fgfr2; foxh1; fzd2; nkd1	12	2235	0.50%	0.0000256	ACVRL1; APC; BMP4; BMP7; BMPR2; CAMK2A; CAMK2B; CAMK2G; FGFR2; FOXH1; FZD2; GSK3B; NKD1; NPHP3; PKD2; PTPN11	16	6944	0.20%	0.00000196	Acvrl1; Apc; Bmp4; Bmp7; Bmpr2; Camk2a; Camk2b; Dand5; Fgfr2; Foxh1; Fzd2; Gsk3b; Nkd1; Nphp3; Pkd2; Ptpn11	16	4687	0.30%
GO:0010646 regulation of cell communication	Cellular Process	GO:0065007 biological regulation	Y	0.000067	acvr1l; apc; dand5; foxh1; foxj1a; foxj1b; spaw	7	516	1.40%	4.60E-10	ACVRL1; APC; BMP4; BMP7; BMPR2; CAMK2A; CAMK2B; DAND5; FGFR2; FOXH1; FOXJ1; GSK3B; NKD1; NPHP3; PKD2; PTPN11	16	3227	0.50%	4.51E-12	Acvrl1; Apc; Bmp4; Bmp7; Bmpr2; Camk2a; Camk2b; Dand5; Fgfr2; Foxh1; Foxj1; Gsk3b; Nkd1; Nphp3; Pkd2; Ptpn11	16	1938	0.80%
GO:0010648 negative regulation of cell communication	Cellular Process	GO:0010646 regulation of cell communication	N	#N/A	#N/A	#N/A	#N/A	#N/A	9.69E-08	APC; BMP4; BMP7; CAMK2B; DAND5; FOXH1; GSK3B; NKD1; NPHP3	9	1021	0.90%	9.55E-09	Apc; Bmp4; Bmp7; Camk2b; Dand5; Foxh1; Gsk3b; Nkd1; Nphp3	9	636	1.40%
GO:0010647 positive regulation of cell communication	Cellular Process	GO:0010646 regulation of cell communication	N	#N/A	#N/A	#N/A	#N/A	#N/A	0.00000033	ACVRL1; BMP4; BMP7; BMPR2; CAMK2B; FGFR2; NKD1; PKD2; PTPN11	9	1180	0.80%	0.000000112	Acvrl1; Bmp4; Bmp7; Bmpr2; Camk2b; Fgfr2; Nkd1; Pkd2; Ptpn11	9	847	1.10%
GO:0042127 regulation of cell proliferation	Cellular Process	GO:0065007 biological regulation	Y	0.000000287	apc; bmp4; fgfr2; foxj1a; foxj1b	5	70	7.10%	0.00000938	ACVRL1; APC; BMP4; BMP7; *BMPR2; FGFR2; FOXJ1; HAS2; *PKD2	9	1769	0.50%	0.0000012	Acvrl1; Apc; Bmp4; Bmp7; *Bmpr2; *Fgfr2; Foxj1; Has2; *Pkd2	9	1123	0.80%
GO:0008285 negative regulation of cell proliferation	Cellular Process	GO:0042127 regulation of cell proliferation	N	0.0000102	*apc; foxj1a; foxj1b	3	21	14.30%	0.00000402	*ACVRL1; *APC; *BMP4; BMP7; *FGFR2; FOXJ1; *PKD2	7	814	0.90%	0.00000862	*Acvrl1; *Apc; *Bmp4; *Bmp7; *Fgfr2; Foxj1	6	482	1.20%
GO:0050678 regulation of epithelial cell proliferation	Cellular Process	GO:0042127 regulation of cell proliferation	N	#N/A	#N/A	#N/A	#N/A	#N/A	0.00000402	ACVRL1; APC; BMP4; BMPR2; FGFR2	5	287	1.70%	0.00000209	Acvrl1; Apc; Bmp4; Bmpr2; *Fgfr2	5	205	2.40%
GO:0050679 positive regulation of epithelial cell proliferation	Cellular Process	GO:0042127 regulation of cell proliferation	N	#N/A	#N/A	#N/A	#N/A	#N/A	0.00000758	ACVRL1; *BMP4; BMPR2; *FGFR2	4	149	2.70%	0.0000074	Acvrl1; *Bmp4; Bmpr2; *Fgfr2	4	121	3.30%
GO:0050680 negative regulation of epithelial cell proliferation	Cellular Process	GO:0042127 regulation of cell proliferation	N	#N/A	#N/A	#N/A	#N/A	#N/A	0.000153	ACVRL1; APC; *BMP4	3	122	2.50%	0.00000164	Acvrl1; *Apc; *Bmp4; *Fgfr2	4	83	4.80%
GO:0001936 regulation of endothelial cell proliferation	Cellular Process	GO:0042127 regulation of cell proliferation	N	#N/A	#N/A	#N/A	#N/A	#N/A	0.0000578	*ACVRL1; BMP4; BMPR2	3	88	3.40%	0.0000605	Acvrl1; *Bmp4; Bmpr2	3	73	4.10%
GO:0001938 positive regulation of endothelial cell proliferation	Cellular Process	GO:0042127 regulation of cell proliferation	N	#N/A	#N/A	#N/A	#N/A	#N/A	0.0000183	*ACVRL1; *BMP4; *BMPR2	3	60	5.00%	0.0000218	*Acvrl1; *Bmp4; *Bmpr2	3	52	5.80%
GO:0008284 positive regulation of cell proliferation	Cellular Process	GO:0042127 regulation of cell proliferation	N	#N/A	#N/A	#N/A	#N/A	#N/A	#N/A	#N/A	#N/A	#N/A	#N/A	0.000496	Acvrl1; *Bmp4; Bmpr2; *Fgfr2; *Has2	5	647	0.80%
GO:0007049 cell cycle	Cellular Process	GO:0008150 biological_process	Y	#N/A	#N/A	#N/A	#N/A	#N/A	0.00000517	APC; CAMK2A; CAMK2B; CAMK2G; GSK3B; LRRC6; NIPBL; PKD2; PTPN11	9	1644	0.50%	0.00000287	Apc; Camk2a; Camk2b; Camk2g; Gsk3b; *Nipbl; Pkd2; Ptpn11	8	915	0.90%
GO:0022402 cell cycle process	Cellular Process	GO:0007049 cell cycle	N	#N/A	#N/A	#N/A	#N/A	#N/A	0.000000706	APC; CAMK2A; CAMK2B; CAMK2G; GSK3B; LRRC6; NIPBL; PKD2; PTPN11	9	1292	0.70%	0.000000326	Apc; Camk2a; Camk2b; Camk2g; Gsk3b; Nipbl; Pkd2; Ptpn11	8	685	1.20%
GO:0022403 cell cycle phase	Cellular Process	GO:0007049 cell cycle	N	#N/A	#N/A	#N/A	#N/A	#N/A	0.0000765	APC; CAMK2A; CAMK2B; CAMK2G; LRRC6; NIPBL	6	872	0.70%	0.000119	Apc; Camk2a; Camk2b; Camk2g; Nipbl	5	475	1.10%
GO:0000278 mitotic cell cycle	Cellular Process	GO:0007049 cell cycle	N	#N/A	#N/A	#N/A	#N/A	#N/A	0.000402	APC; CAMK2A; CAMK2B; CAMK2G; NIPBL	5	758	0.70%	0.0000399	Apc; Camk2a; Camk2b; Camk2g; Nipbl	5	377	1.30%
GO:0000082 G1/S transition of mitotic cell cycle	Cellular Process	GO:0007049 cell cycle	N	#N/A	#N/A	#N/A	#N/A	#N/A	0.000518	*CAMK2A; *CAMK2B; *CAMK2G	3	185	1.60%	0.0000303	*Camk2a; *Camk2b; *Camk2g	3	58	5.20%
GO:0044770 cell cycle phase transition	Cellular Process	GO:0007049 cell cycle	N	#N/A	#N/A	#N/A	#N/A	#N/A	0.000139	APC; CAMK2A; CAMK2B; CAMK2G	4	314	1.30%	0.00000208	Apc; Camk2a; Camk2b; Camk2g	4	88	4.50%
GO:0044772 mitotic cell cycle phase transition	Cellular Process	GO:0007049 cell cycle	N	#N/A	#N/A	#N/A	#N/A	#N/A	0.000139	APC; CAMK2A; CAMK2B; CAMK2G	4	314	1.30%	0.00000208	Apc; Camk2a; Camk2b; Camk2g	4	88	4.50%
GO:0051325 interphase	Cellular Process	GO:0007049 cell cycle	N	#N/A	#N/A	#N/A	#N/A	#N/A	#N/A	#N/A	#N/A	#N/A	#N/A	0.000109	Camk2a; Camk2b; Camk2g	3	89	3.40%
GO:0051329 interphase of mitotic cell cycle	Cellular Process	GO:0007049 cell cycle	Y	#N/A	#N/A	#N/A	#N/A	#N/A	#N/A	#N/A	#N/A	#N/A	#N/A	0.000092	Camk2a; Camk2b; Camk2g	3	84	3.60%
GO:0051726 regulation of cell cycle	Cellular Process	GO:0065007 biological regulation	N	#N/A	#N/A	#N/A	#N/A	#N/A	0.000112	APC; BMP4; BMP7; CAMK2B; FGFR2; PKD2	6	934	0.60%	0.0000161	*Apc; Bmp4; Bmp7; Camk2b; Fgfr2; Pkd2	6	538	1.10%
GO:0010564 regulation of cell cycle process	Cellular Process	GO:0051726 regulation of cell cycle	N	#N/A	#N/A	#N/A	#N/A	#N/A	0.0000017	APC; BMP4; BMP7; CAMK2B; FGFR2; PKD2	6	445	1.30%	0.000000328	Apc; Bmp4; Bmp7; Camk2b; Fgfr2; Pkd2	6	274	2.20%
GO:0007346 regulation of mitotic cell cycle	Cellular Process	GO:0051726 regulation of cell cycle	N	#N/A	#N/A	#N/A	#N/A	#N/A	0.0000132	APC; BMP4; BMP7; FGFR2; PKD2	5	367	1.40%	0.0000033	Apc; Bmp4; Bmp7; Fgfr2; Pkd2	5	225	2.20%
GO:0045786 negative regulation of cell cycle	Cellular Process	GO:0051726 regulation of cell cycle	N	#N/A	#N/A	#N/A	#N/A	#N/A	0.00000747	APC; *BMP4; *BMP7; FGFR2; PKD2	5	326	1.50%	0.00000117	Apc; *Bmp4; *Bmp7; Fgfr2; Pkd2	5	182	2.70%
GO:0010948 negative regulation of cell cycle process	Cellular Process	GO:0051726 regulation of cell cycle	N	#N/A	#N/A	#N/A	#N/A	#N/A	0.000000912	APC; BMP4; BMP7; FGFR2; PKD2	5	212	2.40%	5.07E-08	Apc; Bmp4; Bmp7; Fgfr2; Pkd2	5	97	5.20%
GO:0007088 regulation of mitosis	Cellular Process	GO:0051726 regulation of cell cycle	N	#N/A	#N/A	#N/A	#N/A	#N/A	0.00000378	APC; BMP4; BMP7; FGFR2	4	125	3.20%	0.000000928	Apc; Bmp4; Bmp7; Fgfr2	4	72	5.60%
GO:0045839 negative regulation of mitosis	Cellular Process	GO:0051726 regulation of cell cycle	N	#N/A	#N/A	#N/A	#N/A	#N/A	8.63E-08	APC; *BMP4; *BMP7; *FGFR2	4	49	8.20%	6.84E-09	Apc; *Bmp4; *Bmp7; *Fgfr2	4	22	18.20%
GO:0071156 regulation of cell cycle arrest	Cellular Process	GO:0051726 regulation of cell cycle	N	#N/A	#N/A	#N/A	#N/A	#N/A	#N/A	#N/A	#N/A	#N/A	#N/A	#N/A	#N/A	#N/A	#N/A	#N/A
GO:0030155 regulation of cell adhesion	Cellular Process	GO:0065007 biological regulation	Y	#N/A	#N/A	#N/A	#N/A	#N/A	0.00000125	ACVRL1; APC; BMP7; GSK3B; HAS2; PTPN11	6	422	1.40%	0.000000295	Acvrl1; Apc; Bmp7; Gsk3b; Has2; Ptpn11	6	269	2.20%
GO:0045785 positive regulation of cell adhesion	Cellular Process	GO:0030155 regulation of cell adhesion	N	#N/A	#N/A	#N/A	#N/A	#N/A	0.0000281	*APC; BMP7; GSK3B; HAS2	4	208	1.90%	0.0000101	*Apc; Bmp7; Gsk3b; Has2	4	131	3.10%
GO:0022409 positive regulation of cell-cell adhesion	Cellular Process	GO:0030155 regulation of cell adhesion	N	#N/A	#N/A	#N/A	#N/A	#N/A	#N/A	#N/A	#N/A	#N/A	#N/A	#N/A	#N/A	#N/A	#N/A	#N/A
GO:0060548 negative regulation of cell death	Cellular Process	GO:0065007 biological regulation	Y	#N/A	#N/A	#N/A	#N/A	#N/A	#N/A	#N/A	#N/A	#N/A	#N/A	0.00055	Apc; *Bmp4; *Bmp7; Fgfr2; Gsk3b	5	662	0.80%
GO:0043069 negative regulation of programmed cell death	Cellular Process	GO:0060548 negative regulation of cell death	N	#N/A	#N/A	#N/A	#N/A	#N/A	#N/A	#N/A	#N/A	#N/A	#N/A	0.000417	Apc; Bmp4; Bmp7; Fgfr2; Gsk3b	5	623	0.80%
GO:0043066 negative regulation of apoptotic process	Cellular Process	GO:0060548 negative regulation of cell death	N	#N/A	#N/A	#N/A	#N/A	#N/A	#N/A	#N/A	#N/A	#N/A	#N/A	0.00039	*Apc; *Bmp4; Bmp7; Fgfr2; *Gsk3b	5	614	0.80%
GO:0023052 signaling	Signalling	GO:0008150 biological_process		0.000612	acvr1l; apc; bmp4; bmp7a; bmpr2a; bmpr2b; dand5; dub; fgfr2; foxh1; fzd2; nkd1	12	2131	0.60%	0.0000153	ACVRL1; APC; BMP4; BMP7; BMPR2; CAMK2A; CAMK2B; CAMK2G; FGFR2; FOXH1; FZD2; GSK3B; NKD1; NPHP3; PKD2; PTPN11	16	6682	0.20%	0.00000137	Acvrl1; Apc; Bmp4; Bmp7; Bmpr2; Camk2a; Camk2b; Dand5; Fgfr2; Foxh1; Fzd2; Gsk3b; Nkd1; Nphp3; Pkd2; Ptpn11	16	4568	0.40%
GO:0044700 single organism signaling	Signalling	GO:0023052 signaling	Y	0.000612	acvr1l; apc; bmp4; bmp7a; bmpr2a; bmpr2b; dand5; dub; fgfr2; foxh1; fzd2; nkd1	12	2131	0.60%	0.0000153	ACVRL1; APC; BMP4; BMP7; BMPR2; CAMK2A; CAMK2B; CAMK2G; FGFR2; FOXH1; FZD2; GSK3B; NKD1; NPHP3; PKD2; PTPN11	16	6682	0.20%	0.00000137	Acvrl1; Apc; Bmp4; Bmp7; Bmpr2; Camk2a; Camk2b; Dand5; Fgfr2; Foxh1; Fzd2; Gsk3b; Nkd1; Nphp3; Pkd2; Ptpn11	16	4568	0.40%
GO:0007165 signal transduction	Signalling	GO:0023052 signaling	N	0.000459	acvr1l; apc; bmp4; bmp7a; bmpr2a; bmpr2b; dand5; dub; fgfr2; foxh1; *fzd2; nkd1	12	2066	0.60%	0.00000323	*ACVRL1; APC; BMP4; BMP7; BMPR2; CAMK2A; *CAMK2B; CAMK2G; FGFR2; FOXH1; FZD2; GSK3B; NKD1; NPHP3; PKD2; PTPN11	16	5961	0.30%	0.00000335	*Acvrl1; Apc; Bmp4; Bmp7; Bmpr2; Camk2a; Dand5; Fgfr2; Foxh1; *Fzd2; Gsk3b; Nkd1; Nphp3; Pkd2; Ptpn11	15	4228	0.40%
GO:0007166 cell surface receptor signaling pathway	Signalling	GO:0023052 signaling	N	0.000000878	acvr1l; apc; bmp4; bmp7a; bmpr2a; bmpr2b; dand5; dub; fgfr2; foxh1; *fzd2; nkd1	12	1113	1.10%	2.04E-09	ACVRL1; APC; BMP4; BMP7; BMPR2; CAMK2A; CAMK2B; CAMK2G; FGFR2; FOXH1; FZD2; GSK3B; NKD1; NPHP3; PTPN11	15	2995	0.50%	0.000000365	Acvrl1; Apc; Bmp4; Bmp7; Bmpr2; Camk2a; Dand5; Fgfr2; Foxh1; *Fzd2; Gsk3b; Nkd1; Nphp3; Ptpn11	14	3030	0.50%
GO:0007167 enzyme linked receptor protein signaling pathway	Signalling	GO:0023052 signaling	N	1.70E-10	acvr1l; bmp4; bmp7a; bmpr2a; bmpr2b; dand5; fgfr2; foxh1	8	131	6.10%	0.0000011	ACVRL1; BMP4; BMP7; BMPR2; FGFR2; FOXH1; GSK3B; PTPN11	8	987	0.80%	4.77E-09	Acvrl1; Bmp4; Bmp7; Bmpr2; Dand5; Fgfr2; Foxh1; Ptpn11	8	396	2.00%
GO:0007178 transmembrane receptor protein serine/threonine kinase signaling pathway	Signalling	GO:0023052 signaling	N	1.89E-12	acvr1l; bmp4; bmp7a; bmpr2a; bmpr2b; dand5; foxh1	7	42	16.70%	0.00000293	ACVRL1; BMP4; BMP7; *BMPR2; FOXH1	5	269	1.90%	6.08E-09	*Acvrl1; Bmp4; Bmp7; *Bmpr2; Dand5; Foxh1	6	140	4.30%
GO:0061311 cell surface receptor signaling pathway involved in heart development	Signalling	GO:0023052 signaling	N	1.25E-15	apc; bmp4; bmp7a; dand5; dub; fzd2	6	8	75.00%	#N/A	#N/A	#N/A	#N/A	#N/A	#N/A	#N/A	#N/A	#N/A	#N/A
GO:0016055 Wnt receptor signaling pathway	Signalling	GO:0023052 signaling	N	0.00000274	*apc; dub; foxh1; *fzd2; *nkd1	5	110	4.50%	0.00000792	APC; FZD2; GSK3B; *NKD1; *NPHP3	5	330	1.50%	0.00000384	*Apc; *Fzd2; *Gsk3b; *Nkd1; *Nphp3	5	232	2.20%
GO:0030509 BMP signaling pathway	Signalling	GO:0023052 signaling	N	1.58E-10	*acvr1l; bmp4; *bmp7a; *bmpr2a; *bmpr2b	5	17	29.40%	0.000000734	*ACVRL1; *BMP4; *BMP7; *BMPR2	4	83	4.80%	0.000000576	*Acvrl1; *Bmp4; *Bmp7; *Bmpr2	4	64	6.30%
GO:0060070 canonical Wnt receptor signaling pathway	Signalling	GO:0023052 signaling	N	0.000144	*apc; *foxh1; *fzd2	3	50	6.00%	0.000101	*APC; *FZD2; *GSK3B	3	106	2.80%	0.000106	*Apc; *Fzd2; *Gsk3b	3	88	3.40%
GO:0003306 Wnt receptor signaling pathway involved in heart development	Signalling	GO:0023052 signaling	N	7.84E-08	*apc; dub; fzd2	3	5	60.00%	#N/A	#N/A	#N/A	#N/A	#N/A	#N/A	#N/A	#N/A	#N/A	#N/A
GO:0007267 cell-cell signaling	Signalling	GO:0023052 signaling	N	#N/A	#N/A	#N/A	#N/A	#N/A	0.000405	BMP4; CAMK2A; CAMK2B; CAMK2G; *FGFR2; *FZD2	6	1185	0.50%	#N/A	#N/A	#N/A	#N/A	#N/A
GO:0019221 cytokine-mediated signaling pathway	Signalling	GO:0023052 signaling	N	#N/A	#N/A	#N/A	#N/A	#N/A	0.000376	*CAMK2A; *CAMK2B; *CAMK2G; *PTPN11	4	408	1.00%	#N/A	#N/A	#N/A	#N/A	#N/A
GO:0060333 interferon-gamma-mediated signaling pathway	Signalling	GO:0023052 signaling	N	#N/A	#N/A	#N/A	#N/A	#N/A	0.00000402	*CAMK2A; *CAMK2B; *CAMK2G; *PTPN11	4	127	3.10%	#N/A	#N/A	#N/A	#N/A	#N/A
GO:0009755 hormone-mediated signaling pathway	Signalling	GO:0023052 signaling	N	#N/A	#N/A	#N/A	#N/A	#N/A	0.0000027	BMP4; BMP7; *PTPN11	3	32	9.40%	0.0000682	Bmp4; Bmp7; *Ptpn11	3	76	3.90%
GO:0008543 fibroblast growth factor receptor signaling pathway	Signalling	GO:0023052 signaling	N	#N/A	#N/A	#N/A	#N/A	#N/A	0.000193	*FGFR2; *GSK3B; *PTPN11	3	132	2.30%	#N/A	#N/A	#N/A	#N/A	#N/A
GO:0023051 regulation of signaling	Signalling	GO:0065007 biological regulation	Y	0.0000712	acvr1l; apc; dand5; foxh1; foxj1a; foxj1b; spaw	7	521	1.30%	4.60E-10	ACVRL1; APC; BMP4; BMP7; BMPR2; CAMK2A; CAMK2B; DAND5; FGFR2; FOXH1; FOXJ1; GSK3B; NKD1; NPHP3; PKD2; PTPN11	16	3227	0.50%	4.27E-12	Acvrl1; Apc; Bmp4; Bmp7; Bmpr2; Camk2a; Camk2b; Dand5; Fgfr2; Foxh1; Foxj1; Gsk3b; Nkd1; Nphp3; Pkd2; Ptpn11	16	1931	0.80%
GO:0009966 regulation of signal transduction	Signalling	GO:0009966 regulation of signal transduction	N	0.0000556	acvr1l; apc; dand5; foxh1; foxj1a; foxj1b; spaw	7	501	1.40%	0.000000001	ACVRL1; APC; BMP4; BMP7; BMPR2; CAMK2B; DAND5; FGFR2; FOXH1; FOXJ1; GSK3B; NKD1; NPHP3; PKD2; PTPN11	15	2846	0.50%	8.96E-12	Acvrl1; Apc; Bmp4; Bmp7; Bmpr2; Camk2b; Dand5; Fgfr2; Foxh1; Foxj1; Gsk3b; Nkd1; Nphp3; Pkd2; Ptpn11	15	1664	0.90%
GO:0090092 regulation of transmembrane receptor protein serine/threonine kinase signaling pathway	Signalling	GO:0009966 regulation of signal transduction	N	0.00000244	acvr1l; dand5; foxh1; spaw	4	47	8.50%	0.00000117	ACVRL1; BMP4; BMP7; BMPR2; DAND5	5	223	2.20%	0.000000495	Acvrl1; Bmp4; Bmp7; Bmpr2; Dand5	5	153	3.30%
GO:0030510 regulation of BMP signaling pathway	Signalling	GO:0009966 regulation of signal transduction	N	0.0000492	*acvr1l; foxh1; spaw	3	35	8.60%	0.000000846	ACVRL1; BMP4; BMPR2; DAND5	4	86	4.70%	0.000000653	Acvrl1; Bmp4; Bmpr2; Dand5	4	66	6.10%
GO:0023057 negative regulation of signaling	Signalling	GO:0009966 regulation of signal transduction	N	#N/A	#N/A	#N/A	#N/A	#N/A	9.29E-08	APC; BMP4; BMP7; CAMK2B; DAND5; FOXH1; GSK3B; NKD1; NPHP3	9	1016	0.90%	9.04E-09	Apc; Bmp4; Bmp7; Camk2b; Dand5; Foxh1; Gsk3b; Nkd1; Nphp3	9	632	1.40%
GO:0009968 negative regulation of signal transduction	Signalling	GO:0009966 regulation of signal transduction	N	#N/A	#N/A	#N/A	#N/A	#N/A	6.43E-08	APC; BMP4; BMP7; CAMK2B; DAND5; FOXH1; GSK3B; NKD1; NPHP3	9	973	0.90%	5.20E-09	Apc; Bmp4; Bmp7; Camk2b; Dand5; Foxh1; *Gsk3b; Nkd1; Nphp3	9	593	1.50%
GO:0023056 positive regulation of signaling	Signalling	GO:0009966 regulation of signal transduction	N	#N/A	#N/A	#N/A	#N/A	#N/A	0.000000323	ACVRL1; BMP4; BMP7; BMPR2; CAMK2B; FGFR2; NKD1; PKD2; PTPN11	9	1177	0.80%	0.000000108	Acvrl1; Bmp4; Bmp7; Bmpr2; Camk2b; Fgfr2; Nkd1; Pkd2; Ptpn11	9	844	1.10%
GO:0009967 positive regulation of signal transduction	Signalling	GO:0009966 regulation of signal transduction	N	#N/A	#N/A	#N/A	#N/A	#N/A	0.000000197	ACVRL1; BMP4; BMP7; BMPR2; CAMK2B; FGFR2; NKD1; PKD2; PTPN11	9	1110	0.80%	5.91E-08	Acvrl1; Bmp4; Bmp7; Bmpr2; Camk2b; Fgfr2; Nkd1; Pkd2; *Ptpn11	9	786	1.10%
GO:0010627 regulation of intracellular protein kinase cascade	Signalling	GO:0009966 regulation of signal transduction	N	#N/A	#N/A	#N/A	#N/A	#N/A	0.000142	APC; BMP4; BMP7; FGFR2; GSK3B; PTPN11	6	976	0.60%	0.0000559	Apc; Bmp4; Bmp7; Fgfr2; Gsk3b; Ptpn11	6	672	0.90%
GO:0043408 regulation of MAPK cascade	Signalling	GO:0009966 regulation of signal transduction	N	#N/A	#N/A	#N/A	#N/A	#N/A	0.0000209	APC; BMP4; BMP7; FGFR2; GSK3B; PTPN11	6	691	0.90%	0.00000526	Apc; Bmp4; Bmp7; Fgfr2; Gsk3b; Ptpn11	6	442	1.40%
GO:0030111 regulation of Wnt receptor signaling pathway	Signalling	GO:0009966 regulation of signal transduction	N	#N/A	#N/A	#N/A	#N/A	#N/A	0.00000226	APC; FGFR2; GSK3B; NKD1; NPHP3	5	255	2.00%	0.0000331	Apc; Fgfr2; Nkd1; Nphp3	4	177	2.30%
GO:0060828 regulation of canonical Wnt receptor signaling pathway	Signalling	GO:0009966 regulation of signal transduction	N	#N/A	#N/A	#N/A	#N/A	#N/A	0.000000344	APC; FGFR2; GSK3B; NKD1; NPHP3	5	174	2.90%	0.00000897	Apc; Fgfr2; Nkd1; Nphp3	4	127	3.10%
GO:0030178 negative regulation of Wnt receptor signaling pathway	Signalling	GO:0009966 regulation of signal transduction	N	#N/A	#N/A	#N/A	#N/A	#N/A	0.0000128	APC; GSK3B; NKD1; NPHP3	4	170	2.40%	0.00021	*Apc; *Nkd1; Nphp3	3	111	2.70%
GO:0090090 negative regulation of canonical Wnt receptor signaling pathway	Signalling	GO:0009966 regulation of signal transduction	N	#N/A	#N/A	#N/A	#N/A	#N/A	0.0000028	*APC; *GSK3B; *NKD1; *NPHP3	4	116	3.40%	0.0000795	*Apc; *Nkd1; *Nphp3	3	80	3.80%
GO:0010741 negative regulation of intracellular protein kinase cascade	Signalling	GO:0009966 regulation of signal transduction	N	#N/A	#N/A	#N/A	#N/A	#N/A	0.0000287	APC; BMP4; BMP7; GSK3B	4	209	1.90%	0.0000147	Apc; Bmp4; Bmp7; Gsk3b	4	144	2.80%
GO:0043409 negative regulation of MAPK cascade	Signalling	GO:0009966 regulation of signal transduction	N	#N/A	#N/A	#N/A	#N/A	#N/A	0.00000932	*APC; BMP4; BMP7; GSK3B	4	157	2.50%	0.0000039	*Apc; Bmp4; Bmp7; Gsk3b	4	103	3.90%
GO:0090100 positive regulation of transmembrane receptor protein serine/threonine kinase signaling pathway	Signalling	GO:0009966 regulation of signal transduction	N	#N/A	#N/A	#N/A	#N/A	#N/A	0.000000887	ACVRL1; BMP4; BMP7; BMPR2	4	87	4.60%	0.000000928	Acvrl1; Bmp4; Bmp7; Bmpr2	4	72	5.60%
GO:0060393 regulation of pathway-restricted SMAD protein phosphorylation	Signalling	GO:0009966 regulation of signal transduction	N	#N/A	#N/A	#N/A	#N/A	#N/A	3.02E-08	ACVRL1; *BMP4; *BMP7; BMPR2	4	38	10.50%	3.34E-08	Acvrl1; *Bmp4; *Bmp7; Bmpr2	4	32	12.50%
GO:0010862 positive regulation of pathway-restricted SMAD protein phosphorylation	Signalling	GO:0009966 regulation of signal transduction	N	#N/A	#N/A	#N/A	#N/A	#N/A	1.29E-08	*ACVRL1; *BMP4; *BMP7; *BMPR2	4	31	12.90%	1.18E-08	*Acvrl1; *Bmp4; *Bmp7; *Bmpr2	4	25	16.00%
GO:0030513 positive regulation of BMP signaling pathway	Signalling	GO:0009966 regulation of signal transduction	N	#N/A	#N/A	#N/A	#N/A	#N/A	0.00000457	*ACVRL1; *BMP4; *BMPR2	3	38	7.90%	0.00000366	*Acvrl1; *Bmp4; *Bmpr2	3	29	10.30%
GO:0048167 regulation of synaptic plasticity	Signalling	GO:0009966 regulation of signal transduction	N	#N/A	#N/A	#N/A	#N/A	#N/A	0.000327	CAMK2A; CAMK2B; GSK3B	3	158	1.90%	0.000183	Camk2a; Camk2b; Gsk3b	3	106	2.80%
GO:0048168 regulation of neuronal synaptic plasticity	Signalling	GO:0009966 regulation of signal transduction	N	#N/A	#N/A	#N/A	#N/A	#N/A	0.0000119	*CAMK2A; CAMK2B; *GSK3B	3	52	5.80%	0.0000194	*Camk2a; Camk2b; *Gsk3b	3	50	6.00%
GO:0050896 response to stimulus	Signalling	GO:0008150 biological_process	Y	#N/A	#N/A	#N/A	#N/A	#N/A	0.0000184	ACVRL1; APC; BMP4; BMP7; BMPR2; CAMK2A; CAMK2B; CAMK2G; FGFR2; FOXH1; FOXJ1; FZD2; GSK3B; HAS2; NIPBL; NKD1; NPHP3; PKD2; PTPN11; RCSD1	20	10767	0.20%	1.57E-08	Acvrl1; Apc; Bmp4; Bmp7; Bmpr2; Camk2a; Camk2b; Camk2g; Dand5; Fgfr2; Foxh1; Foxj1; Fzd2; Gsk3b; Has2; Nipbl; Nkd1; Nphp3; Pkd2; Ptpn11; Rcsd1	21	6679	0.30%
GO:0051716 cellular response to stimulus	Signalling	GO:0050896 response to stimulus	N	#N/A	#N/A	#N/A	#N/A	#N/A	0.000000449	ACVRL1; APC; BMP4; BMP7; BMPR2; CAMK2A; CAMK2B; CAMK2G; FGFR2; FOXH1; FZD2; GSK3B; HAS2; NIPBL; NKD1; NPHP3; PKD2; PTPN11; RCSD1	19	7716	0.20%	0.000000185	Acvrl1; Apc; Bmp4; Bmp7; Bmpr2; Camk2a; Dand5; Fgfr2; Foxh1; Fzd2; Gsk3b; Has2; Nipbl; Nkd1; Nphp3; Pkd2; Ptpn11; Rcsd1	18	5249	0.30%
GO:0071214 cellular response to abiotic stimulus	Signalling	GO:0050896 response to stimulus	N	#N/A	#N/A	#N/A	#N/A	#N/A	0.00064	NIPBL; PKD2; RCSD1	3	199	1.50%	0.000264	Nipbl; Pkd2; Rcsd1	3	120	2.50%
GO:0042221 response to chemical stimulus	Signalling	GO:0050896 response to stimulus	N	#N/A	#N/A	#N/A	#N/A	#N/A	0.0000308	ACVRL1; BMP4; BMP7; CAMK2A; CAMK2B; CAMK2G; FGFR2; FOXH1; GSK3B; HAS2; PKD2; PTPN11	12	3880	0.30%	0.000262	Acvrl1; Bmp4; Bmp7; Camk2b; Fgfr2; Foxh1; Has2; Pkd2; Ptpn11	9	2205	0.40%
GO:0070887 cellular response to chemical stimulus	Signalling	GO:0050896 response to stimulus	N	#N/A	#N/A	#N/A	#N/A	#N/A	0.000000082	ACVRL1; BMP4; BMP7; CAMK2A; CAMK2B; CAMK2G; FGFR2; FOXH1; GSK3B; HAS2; PKD2; PTPN11	12	2223	0.50%	0.000023	Acvrl1; Bmp4; Bmp7; Fgfr2; Foxh1; Has2; Pkd2; Ptpn11	8	1216	0.70%
GO:0006950 response to stress	Signalling	GO:0050896 response to stimulus	N	#N/A	#N/A	#N/A	#N/A	#N/A	0.0000145	ACVRL1; APC; BMP7; BMPR2; CAMK2A; CAMK2B; CAMK2G; GSK3B; HAS2; NIPBL; PKD2; PTPN11; RCSD1	13	4291	0.30%	0.000686	Acvrl1; Apc; Camk2g; *Gsk3b; Nipbl; Pkd2; Ptpn11; Rcsd1	8	1980	0.40%
GO:0033554 cellular response to stress	Signalling	GO:0050896 response to stimulus	N	#N/A	#N/A	#N/A	#N/A	#N/A	0.00000964	APC; BMP7; BMPR2; GSK3B; HAS2; NIPBL; PKD2; PTPN11; RCSD1	9	1775	0.50%	0.000203	Apc; Gsk3b; Nipbl; Pkd2; Ptpn11; Rcsd1	6	850	0.70%
GO:0010033 response to organic substance	Signalling	GO:0050896 response to stimulus	N	#N/A	#N/A	#N/A	#N/A	#N/A	0.00000572	ACVRL1; BMP4; BMP7; CAMK2A; CAMK2B; CAMK2G; FGFR2; FOXH1; GSK3B; HAS2; PTPN11	11	2699	0.40%	0.000827	Acvrl1; Bmp4; Bmp7; Fgfr2; Foxh1; Has2; Ptpn11	7	1546	0.50%
GO:0071310 cellular response to organic substance	Signalling	GO:0050896 response to stimulus	N	#N/A	#N/A	#N/A	#N/A	#N/A	8.83E-08	ACVRL1; BMP4; BMP7; CAMK2A; CAMK2B; CAMK2G; FGFR2; FOXH1; GSK3B; HAS2; PTPN11	11	1776	0.60%	0.0000444	Acvrl1; Bmp4; Bmp7; Fgfr2; Foxh1; Has2; Ptpn11	7	962	0.70%
GO:0009719 response to endogenous stimulus	Signalling	GO:0050896 response to stimulus	N	#N/A	#N/A	#N/A	#N/A	#N/A	0.00000362	ACVRL1; BMP4; BMP7; FGFR2; FOXH1; GSK3B; HAS2; PKD2; PTPN11	9	1574	0.60%	0.000000921	Acvrl1; Bmp4; Bmp7; Fgfr2; Foxh1; Has2; Pkd2; Ptpn11	8	786	1.00%
GO:0071495 cellular response to endogenous stimulus	Signalling	GO:0050896 response to stimulus	N	#N/A	#N/A	#N/A	#N/A	#N/A	0.000000666	ACVRL1; BMP4; BMP7; FGFR2; FOXH1; GSK3B; HAS2; PTPN11	8	923	0.90%	0.000000836	Acvrl1; Bmp4; Bmp7; Fgfr2; Foxh1; Has2; Ptpn11	7	524	1.30%
GO:0070848 response to growth factor stimulus	Signalling	GO:0050896 response to stimulus	N	#N/A	#N/A	#N/A	#N/A	#N/A	0.000000213	ACVRL1; BMP4; FGFR2; FOXH1; GSK3B; HAS2; PTPN11	7	524	1.30%	0.00000172	Acvrl1; Bmp4; Fgfr2; Foxh1; Has2	5	197	2.50%
GO:0071363 cellular response to growth factor stimulus	Signalling	GO:0050896 response to stimulus	N	#N/A	#N/A	#N/A	#N/A	#N/A	0.000000153	ACVRL1; *BMP4; FGFR2; FOXH1; GSK3B; HAS2; PTPN11	7	499	1.40%	0.00000137	Acvrl1; *Bmp4; Fgfr2; Foxh1; Has2	5	188	2.70%
GO:0034097 response to cytokine stimulus	Signalling	GO:0050896 response to stimulus	N	#N/A	#N/A	#N/A	#N/A	#N/A	0.000208	CAMK2A; CAMK2B; CAMK2G; HAS2; PTPN11	5	657	0.80%	#N/A	#N/A	#N/A	#N/A	#N/A
GO:0071345 cellular response to cytokine stimulus	Signalling	GO:0050896 response to stimulus	N	#N/A	#N/A	#N/A	#N/A	#N/A	0.0000666	CAMK2A; CAMK2B; CAMK2G; HAS2; PTPN11	5	515	1.00%	#N/A	#N/A	#N/A	#N/A	#N/A
GO:0032870 cellular response to hormone stimulus	Signalling	GO:0050896 response to stimulus	N	#N/A	#N/A	#N/A	#N/A	#N/A	0.000862	BMP4; BMP7; FGFR2; PTPN11	4	509	0.80%	#N/A	#N/A	#N/A	#N/A	#N/A
GO:0034341 response to interferon-gamma	Signalling	GO:0050896 response to stimulus	N	#N/A	#N/A	#N/A	#N/A	#N/A	0.000014	CAMK2A; CAMK2B; CAMK2G; PTPN11	4	174	2.30%	#N/A	#N/A	#N/A	#N/A	#N/A
GO:0071346 cellular response to interferon-gamma	Signalling	GO:0050896 response to stimulus	N	#N/A	#N/A	#N/A	#N/A	#N/A	0.00000738	CAMK2A; CAMK2B; CAMK2G; PTPN11	4	148	2.70%	#N/A	#N/A	#N/A	#N/A	#N/A
GO:0071774 response to fibroblast growth factor stimulus	Signalling	GO:0050896 response to stimulus	N	#N/A	#N/A	#N/A	#N/A	#N/A	0.000327	FGFR2; GSK3B; PTPN11	3	158	1.90%	#N/A	#N/A	#N/A	#N/A	#N/A
GO:0044344 cellular response to fibroblast growth factor stimulus	Signalling	GO:0050896 response to stimulus	N	#N/A	#N/A	#N/A	#N/A	#N/A	0.000315	FGFR2; GSK3B; PTPN11	3	156	1.90%	#N/A	#N/A	#N/A	#N/A	#N/A
GO:0048583 regulation of response to stimulus	Signalling	GO:0065007 biological regulation	Y	0.000108	acvr1l; apc; dand5; foxh1; foxj1a; foxj1b; spaw	7	557	1.30%	5.37E-08	ACVRL1; APC; BMP4; BMP7; BMPR2; CAMK2B; DAND5; FGFR2; FOXH1; FOXJ1; GSK3B; NKD1; NPHP3; PKD2; PTPN11	15	3799	0.40%	3.20E-10	Acvrl1; Apc; Bmp4; Bmp7; Bmpr2; Camk2b; Dand5; Fgfr2; Foxh1; Foxj1; Gsk3b; Nkd1; Nphp3; Pkd2; Ptpn11	15	2140	0.70%
GO:0048585 negative regulation of response to stimulus	Signalling	GO:0048583 regulation of response to stimulus	N	0.000395	apc; dand5; foxj1a; foxj1b	4	171	2.30%	2.35E-08	APC; BMP4; BMP7; CAMK2B; DAND5; FOXH1; FOXJ1; GSK3B; NKD1; NPHP3	10	1187	0.80%	2.33E-09	Apc; Bmp4; Bmp7; Camk2b; Dand5; Foxh1; Foxj1; Gsk3b; Nkd1; Nphp3	10	760	1.30%
GO:0048584 positive regulation of response to stimulus	Signalling	GO:0048583 regulation of response to stimulus	N	#N/A	#N/A	#N/A	#N/A	#N/A	0.00000695	ACVRL1; BMP4; BMP7; BMPR2; CAMK2B; FGFR2; NKD1; PKD2; PTPN11	9	1705	0.50%	0.000000796	Acvrl1; Bmp4; Bmp7; Bmpr2; Camk2b; Fgfr2; Nkd1; Pkd2; Ptpn11	9	1069	0.80%
GO:0090287 regulation of cellular response to growth factor stimulus	Signalling	GO:0048583 regulation of response to stimulus	N	#N/A	#N/A	#N/A	#N/A	#N/A	#N/A	#N/A	#N/A	#N/A	#N/A	0.000327	Bmp4; Dand5; Fgfr2	3	129	2.30%
GO:0007017 microtubule-based process	Movement	GO:0008150 biological_process	Y	0.00000195	apc; ccdc103; ccdc40; dnaaf1; foxj1a; lrrc6	6	188	3.20%	0.000077	APC; CCDC103; CCDC40; DNAAF1; LRRC6; PKD2	6	873	0.70%	0.000496	Apc; Ccdc103; Ccdc40; Dnaaf1	4	358	1.10%
GO:0007018 microtubule-based movement	Movement	GO:0007017 microtubule-based process	N	0.0000315	ccdc103; ccdc40; foxj1a; lrrc6	4	89	4.50%	0.000155	CCDC103; CCDC40; DNAAF1; LRRC6	4	323	1.20%	0.000327	Ccdc103; Ccdc40; Dnaaf1	3	129	2.30%
GO:0032886 regulation of microtubule-based process	Movement	GO:0007017 microtubule-based process	N	#N/A	#N/A	#N/A	#N/A	#N/A	0.000321	*APC; DNAAF1; *GSK3B	3	157	1.90%	0.000178	*Apc; Dnaaf1; *Gsk3b	3	105	2.90%
GO:0003341 cilium movement	Movement	GO:0007017 microtubule-based process	N	0.000000034	*ccdc103; *ccdc40; foxj1a; lrrc6	4	17	23.50%	5.22E-09	*CCDC103; CCDC40; *DNAAF1; *LRRC6	4	25	16.00%	0.00000115	*Ccdc103; Ccdc40; *Dnaaf1	3	20	15.00%
GO:0040011 locomotion	Movement	GO:0008150 biological_process	Y	1.70E-10	acvr1l; apc; ccdc40; dnaaf1; foxh1; foxj1a; foxj1b; fzd2; has2; lrrc6	10	289	3.50%	0.000000152	ACVRL1; APC; BMP4; BMP7; CCDC40; FOXH1; FOXJ1; GSK3B; LRRC6; PTPN11	10	1448	0.70%	0.000000667	Acvrl1; Apc; Bmp4; Bmp7; Ccdc40; Foxh1; Foxj1; Gsk3b	8	753	1.10%
GO:0048870 cell motility	Movement	GO:0040011 locomotion	N	1.01E-11	acvr1l; apc; ccdc40; dnaaf1; foxh1; foxj1a; foxj1b; fzd2; has2; lrrc6	10	217	4.60%	0.00000139	ACVRL1; APC; CCDC40; FOXH1; FOXJ1; GSK3B; LRRC6; PTPN11	8	1018	0.80%	0.0000218	Acvrl1; Apc; Ccdc40; Foxh1; Foxj1; Gsk3b	6	568	1.10%
GO:0051674 localization of cell	Movement	GO:0040011 locomotion	N	1.01E-11	acvr1l; apc; ccdc40; dnaaf1; foxh1; foxj1a; foxj1b; fzd2; has2; lrrc6	10	217	4.60%	0.00000139	ACVRL1; APC; CCDC40; FOXH1; FOXJ1; GSK3B; LRRC6; PTPN11	8	1018	0.80%	0.0000218	Acvrl1; Apc; Ccdc40; Foxh1; Foxj1; Gsk3b	6	568	1.10%
GO:0016477 cell migration	Movement	GO:0040011 locomotion	N	4.93E-09	acvr1l; *apc; dnaaf1; foxh1; foxj1a; foxj1b; *fzd2; has2	8	200	4.00%	0.00011	ACVRL1; *APC; FOXH1; FOXJ1; *GSK3B; PTPN11	6	931	0.60%	0.000157	Acvrl1; *Apc; Foxh1; Foxj1; *Gsk3b	5	504	1.00%
GO:0042074 cell migration involved in gastrulation	Movement	GO:0040011 locomotion	N	0.000444	acvr1l; *foxh1; *has2	3	73	4.10%	#N/A	#N/A	#N/A	#N/A	#N/A	#N/A	#N/A	#N/A	#N/A	#N/A
GO:0001539 ciliary or flagellar motility	Movement	GO:0040011 locomotion	N	0.00000352	*ccdc40; *dnaaf1; *lrrc6	3	15	20.00%	#N/A	#N/A	#N/A	#N/A	#N/A	#N/A	#N/A	#N/A	#N/A	#N/A
GO:0040012 regulation of locomotion	Movement	GO:0065007 biological regulation	Y	#N/A	#N/A	#N/A	#N/A	#N/A	0.0000157	ACVRL1; APC; BMP4; BMPR2; HAS2; NKD1	6	657	0.90%	0.000116	Acvrl1; Apc; Bmp4; Bmpr2; Has2	5	473	1.10%
GO:2000145 regulation of cell motility	Movement	GO:0040012 regulation of locomotion	Y	#N/A	#N/A	#N/A	#N/A	#N/A	0.0000101	ACVRL1; APC; BMP4; BMPR2; HAS2; NKD1	6	608	1.00%	0.000082	Acvrl1; Apc; Bmp4; Bmpr2; Has2	5	439	1.10%
GO:0040017 positive regulation of locomotion	Movement	GO:0040012 regulation of locomotion; GO:2000145 regulation of cell motility	N	#N/A	#N/A	#N/A	#N/A	#N/A	0.000217	APC; BMP4; BMPR2; HAS2	4	353	1.10%	0.000163	Apc; Bmp4; Bmpr2; Has2	4	267	1.50%
GO:2000147 positive regulation of cell motility	Movement	GO:0040012 regulation of locomotion; GO:2000145 regulation of cell motility	N	#N/A	#N/A	#N/A	#N/A	#N/A	0.000188	APC; BMP4; BMPR2; *HAS2	4	340	1.20%	0.000138	Apc; Bmp4; Bmpr2; *Has2	4	256	1.60%
GO:0010594 regulation of endothelial cell migration	Movement	GO:0040012 regulation of locomotion; GO:2000145 regulation of cell motility	N	#N/A	#N/A	#N/A	#N/A	#N/A	0.0000503	ACVRL1; BMP4; BMPR2	3	84	3.60%	0.0000581	Acvrl1; Bmp4; Bmpr2	3	72	4.20%
GO:0030334 regulation of cell migration	Movement	GO:0040012 regulation of locomotion; GO:2000145 regulation of cell motility	N	#N/A	#N/A	#N/A	#N/A	#N/A	#N/A	#N/A	#N/A	#N/A	#N/A	0.000917	Acvrl1; *Apc; Bmp4; Bmpr2	4	422	0.90%
GO:0072511 divalent inorganic cation transport	Movement	GO:0008150 biological_process	Y	#N/A	#N/A	#N/A	#N/A	#N/A	0.0000369	CAMK2A; CAMK2B; CAMK2G; PKD2	4	223	1.80%	0.0000512	Camk2a; Camk2b; Camk2g; Pkd2	4	198	2.00%
GO:0070838 divalent metal ion transport	Movement	GO:0072511 divalent inorganic cation transport	N	#N/A	#N/A	#N/A	#N/A	#N/A	0.0000344	CAMK2A; CAMK2B; CAMK2G; PKD2	4	219	1.80%	0.0000483	Camk2a; Camk2b; Camk2g; Pkd2	4	195	2.10%
GO:0006816 calcium ion transport	Movement	GO:0072511 divalent inorganic cation transport	N	#N/A	#N/A	#N/A	#N/A	#N/A	0.0000261	*CAMK2A; *CAMK2B; *CAMK2G; *PKD2	4	204	2.00%	0.0000324	*Camk2a; *Camk2b; *Camk2g; *Pkd2	4	176	2.30%
GO:0051049 regulation of transport	Movement	GO:0065007 biological regulation	Y	#N/A	#N/A	#N/A	#N/A	#N/A	0.000017	BMP4; BMP7; CAMK2A; CAMK2B; CAMK2G; GSK3B; PKD2; PTPN11	8	1430	0.60%	#N/A	#N/A	#N/A	#N/A	#N/A
GO:0032386 regulation of intracellular transport	Movement	GO:0072511 divalent inorganic cation transport	N	#N/A	#N/A	#N/A	#N/A	#N/A	0.0000111	BMP4; BMP7; GSK3B; PKD2; PTPN11	5	354	1.40%	0.000147	Bmp4; Gsk3b; Pkd2; Ptpn11	4	260	1.50%
GO:0046822 regulation of nucleocytoplasmic transport	Movement	GO:0072511 divalent inorganic cation transport	N	#N/A	#N/A	#N/A	#N/A	#N/A	0.00000109	BMP4; BMP7; GSK3B; PKD2; PTPN11	5	220	2.30%	0.0000202	Bmp4; Gsk3b; Pkd2; Ptpn11	4	156	2.60%
GO:0051051 negative regulation of transport	Movement	GO:0072511 divalent inorganic cation transport	N	#N/A	#N/A	#N/A	#N/A	#N/A	0.000333	BMP7; GSK3B; PKD2; PTPN11	4	395	1.00%	#N/A	#N/A	#N/A	#N/A	#N/A
GO:0051924 regulation of calcium ion transport	Movement	GO:0072511 divalent inorganic cation transport	N	#N/A	#N/A	#N/A	#N/A	#N/A	0.000441	*CAMK2B; *CAMK2G; PKD2	3	175	1.70%	#N/A	#N/A	#N/A	#N/A	#N/A
GO:0032387 negative regulation of intracellular transport	Movement	GO:0072511 divalent inorganic cation transport	N	#N/A	#N/A	#N/A	#N/A	#N/A	0.0000898	BMP7; GSK3B; PKD2	3	102	2.90%	#N/A	#N/A	#N/A	#N/A	#N/A
GO:0032880 regulation of protein localization	Movement	GO:0065007 biological regulation	Y	#N/A	#N/A	#N/A	#N/A	#N/A	0.00000668	APC; BMP4; BMP7; GSK3B; PKD2; PTPN11	6	565	1.10%	0.000051	Apc; Bmp4; Gsk3b; Pkd2; Ptpn11	5	397	1.30%
GO:0051223 regulation of protein transport	Movement	GO:0032880 regulation of protein localization	N	#N/A	#N/A	#N/A	#N/A	#N/A	0.0000326	BMP4; BMP7; GSK3B; PKD2; PTPN11	5	443	1.10%	0.00026	Bmp4; Gsk3b; Pkd2; Ptpn11	4	302	1.30%
GO:0051224 negative regulation of protein transport	Movement	GO:0032880 regulation of protein localization	N	#N/A	#N/A	#N/A	#N/A	#N/A	0.000297	BMP7; GSK3B; PKD2	3	153	2.00%	#N/A	#N/A	#N/A	#N/A	#N/A
GO:0070201 regulation of establishment of protein localization	Movement	GO:0032880 regulation of protein localization	N	#N/A	#N/A	#N/A	#N/A	#N/A	0.000045	BMP4; BMP7; GSK3B; PKD2; PTPN11	5	474	1.10%	0.000377	Bmp4; Gsk3b; Pkd2; Ptpn11	4	333	1.20%
GO:0033157 regulation of intracellular protein transport	Movement	GO:0032880 regulation of protein localization	N	#N/A	#N/A	#N/A	#N/A	#N/A	0.00000142	BMP4; BMP7; GSK3B; PKD2; PTPN11	5	232	2.20%	0.0000283	Bmp4; Gsk3b; Pkd2; Ptpn11	4	170	2.40%
GO:0090317 negative regulation of intracellular protein transport	Movement	GO:0032880 regulation of protein localization	N	#N/A	#N/A	#N/A	#N/A	#N/A	0.0000598	BMP7; GSK3B; PKD2	3	89	3.40%	#N/A	#N/A	#N/A	#N/A	#N/A
GO:1900180 regulation of protein localization to nucleus	Movement	GO:0032880 regulation of protein localization	N	#N/A	#N/A	#N/A	#N/A	#N/A	0.0000189	BMP4; BMP7; GSK3B; PKD2	4	188	2.10%	0.00035	Bmp4; Gsk3b; Pkd2	3	132	2.30%
GO:0042306 regulation of protein import into nucleus	Movement	GO:0032880 regulation of protein localization	N	#N/A	#N/A	#N/A	#N/A	#N/A	0.0000156	BMP4; BMP7; GSK3B; PKD2	4	179	2.20%	0.00032	Bmp4; Gsk3b; Pkd2	3	128	2.30%
GO:0042308 negative regulation of protein import into nucleus	Movement	GO:0032880 regulation of protein localization	N	#N/A	#N/A	#N/A	#N/A	#N/A	0.0000373	BMP7; GSK3B; PKD2	3	76	3.90%	#N/A	#N/A	#N/A	#N/A	#N/A
GO:0032501 multicellular organismal process	High Level Terms	GO:0008150 biological_process	N	3.27E-23	acvr1l; apc; bmp4; bmp7a; bmpr2a; bmpr2b; camk2a; camk2b2; camk2g1; ccdc103; ccdc40; cobl; dand5; dnaaf1; dub; fgfr2; foxh1; foxj1a; foxj1b; fzd2; gsk3b; has2; lrrc6; nipbla; nipblb; nkd1; nphp3; pkd2; ptpn11a; spaw	30	2607	1.20%	1.21E-15	ACVRL1; APC; BMP4; BMP7; BMPR2; CAMK2A; CAMK2B; CAMK2G; CCDC103; CCDC40; COBL; DAND5; DNAAF1; FGFR2; FOXH1; FOXJ1; FZD2; GSK3B; HAS2; LRRC6; NIPBL; NKD1; NPHP3; PKD2; PTPN11; RCSD1	26	8131	0.30%	5.91E-11	Acvrl1; Apc; Bmp4; Bmp7; Bmpr2; Camk2b; Camk2g; Ccdc40; Cobl; Dand5; Dnaaf1; Fgfr2; Foxh1; Foxj1; Fzd2; Gsk3b; Has2; Nipbl; Nkd1; Nphp3; Pkd2; Ptpn11	22	5759	0.40%
GO:0044707 single-multicellular organism process	High Level Terms	GO:0008150 biological_process	N	2.59E-23	acvr1l; apc; bmp4; bmp7a; bmpr2a; bmpr2b; camk2a; camk2b2; camk2g1; ccdc103; ccdc40; cobl; dand5; dnaaf1; dub; fgfr2; foxh1; foxj1a; foxj1b; fzd2; gsk3b; has2; lrrc6; nipbla; nipblb; nkd1; nphp3; pkd2; ptpn11a; spaw	30	2587	1.20%	4.03E-16	ACVRL1; APC; BMP4; BMP7; BMPR2; CAMK2A; CAMK2B; CAMK2G; CCDC103; CCDC40; COBL; DAND5; DNAAF1; FGFR2; FOXH1; FOXJ1; FZD2; GSK3B; HAS2; LRRC6; NIPBL; NKD1; NPHP3; PKD2; PTPN11; RCSD1	26	7796	0.30%	3.45E-11	Acvrl1; Apc; Bmp4; Bmp7; Bmpr2; Camk2b; Camk2g; Ccdc40; Cobl; Dand5; Dnaaf1; Fgfr2; Foxh1; Foxj1; Fzd2; Gsk3b; Has2; Nipbl; Nkd1; Nphp3; Pkd2; Ptpn11	22	5613	0.40%
GO:0044767 single-organism developmental process	High Level Terms	GO:0008150 biological_process	N	3.78E-27	acvr1l; apc; bmp4; bmp7a; bmpr2a; bmpr2b; camk2a; camk2b2; camk2g1; ccdc103; ccdc40; cobl; dand5; dnaaf1; dub; fgfr2; foxh1; foxj1a; foxj1b; fzd2; gsk3b; has2; lrrc6; nipbla; nipblb; nkd1; nphp3; pkd2; ptpn11a; spaw	30	1931	1.60%	1.12E-13	ACVRL1; APC; BMP4; BMP7; BMPR2; CCDC103; CCDC40; COBL; DAND5; DNAAF1; FGFR2; FOXH1; FOXJ1; FZD2; GSK3B; HAS2; LRRC6; NIPBL; NKD1; NPHP3; PKD2; PTPN11	22	5246	0.40%	2.24E-11	Acvrl1; Apc; Bmp4; Bmp7; Bmpr2; Cobl; Dand5; Dnaaf1; Fgfr2; Foxh1; Foxj1; Fzd2; Gsk3b; Has2; Nipbl; Nphp3; Pkd2; Ptpn11	18	3046	0.60%
GO:0009987 cellular process	High Level Terms	GO:0008150 biological_process	N	0.0000173	acvr1l; apc; bmp4; bmp7a; bmpr2a; bmpr2b; camk2a; camk2b2; camk2g1; ccdc103; ccdc40; cobl; dand5; dnaaf1; dub; fgfr2; foxh1; foxj1a; foxj1b; fzd2; gsk3b; has2; lrrc6; nipbla; nipblb; nkd1; ptpn11a	27	7734	0.30%	#N/A	#N/A	#N/A	#N/A	#N/A	0.000000982	Acvrl1; Apc; Bmp4; Bmp7; Bmpr2; Camk2a; Camk2b; Camk2g; Ccdc103; Ccdc40; Cobl; Dand5; Dnaaf1; Fgfr2; Foxh1; Foxj1; Fzd2; Gsk3b; Has2; Nipbl; Nkd1; Nphp3; Pkd2; Ptpn11; Rcsd1	25	12881	0.20%
GO:0044763 single-organism cellular process	High Level Terms	GO:0008150 biological_process	N	0.0000166	acvr1l; apc; bmp4; bmp7a; bmpr2a; bmpr2b; ccdc103; ccdc40; cobl; dand5; dnaaf1; dub; fgfr2; foxh1; foxj1a; foxj1b; fzd2; has2; lrrc6; nipbla; nipblb; nkd1	22	5038	0.40%	0.00000216	ACVRL1; APC; BMP4; BMP7; BMPR2; CAMK2A; CAMK2B; CAMK2G; CCDC103; CCDC40; COBL; DNAAF1; FGFR2; FOXH1; FOXJ1; FZD2; GSK3B; HAS2; LRRC6; NIPBL; NKD1; NPHP3; PKD2; PTPN11; RCSD1	25	16329	0.20%	1.56E-09	Acvrl1; Apc; Bmp4; Bmp7; Bmpr2; Camk2a; Camk2b; Camk2g; Ccdc103; Ccdc40; Cobl; Dand5; Dnaaf1; Fgfr2; Foxh1; Foxj1; Fzd2; Gsk3b; Has2; Nipbl; Nkd1; Nphp3; Pkd2; Ptpn11; Rcsd1	25	9873	0.30%
GO:0065007 biological regulation	High Level Terms	GO:0008150 biological_process	N	0.000647	acvr1l; apc; bmp4; bmp7a; bmpr2a; bmpr2b; dand5; dub; fgfr2; foxh1; foxj1a; foxj1b; fzd2; has2; nkd1; pkd2; ptpn11a; spaw	18	4388	0.40%	0.000287	ACVRL1; APC; BMP4; BMP7; BMPR2; CAMK2A; CAMK2B; CAMK2G; COBL; DAND5; DNAAF1; FGFR2; FOXH1; FOXJ1; FZD2; GSK3B; HAS2; NIPBL; NKD1; NPHP3; PKD2; PTPN11	22	15286	0.10%	0.0000136	Acvrl1; Apc; Bmp4; Bmp7; Bmpr2; Camk2a; Camk2b; Cobl; Dand5; Dnaaf1; Fgfr2; Foxh1; Foxj1; Fzd2; Gsk3b; Has2; Nipbl; Nkd1; Nphp3; Pkd2; Ptpn11	21	9573	0.20%
GO:0006928 cellular component movement	High Level Terms	GO:0008150 biological_process	N	6.98E-12	acvr1l; apc; ccdc103; ccdc40; dnaaf1; foxh1; foxj1a; foxj1b; fzd2; has2; lrrc6	11	293	3.80%	0.000000136	ACVRL1; APC; CCDC103; CCDC40; DNAAF1; FOXH1; FOXJ1; GSK3B; LRRC6; PTPN11	10	1431	0.70%	0.000000441	Acvrl1; Apc; Ccdc103; Ccdc40; Dnaaf1; Foxh1; Foxj1; Gsk3b	8	713	1.10%
GO:0036211 protein modification process	High Level Terms	GO:0008150 biological_process	N	0.000733	acvr1l; bmpr2a; bmpr2b; camk2a; camk2b2; camk2g1; fgfr2; gsk3b; ptpn11a	9	1267	0.70%	#N/A	#N/A	#N/A	#N/A	#N/A	0.0000541	Acvrl1; Bmp4; Bmpr2; Camk2a; Camk2b; Camk2g; Fgfr2; Gsk3b; Ptpn11	9	1797	0.50%
GO:0006464 cellular protein modification process	High Level Terms	GO:0008150 biological_process	N	0.000733	acvr1l; bmpr2a; bmpr2b; camk2a; camk2b2; camk2g1; fgfr2; gsk3b; ptpn11a	9	1267	0.70%	#N/A	#N/A	#N/A	#N/A	#N/A	0.0000541	Acvrl1; Bmp4; Bmpr2; Camk2a; Camk2b; Camk2g; Fgfr2; Gsk3b; Ptpn11	9	1797	0.50%
GO:0048519 negative regulation of biological process	High Level Terms	GO:0065007 biological regulation	N	0.000000991	acvr1l; apc; bmp4; bmp7a; dand5; foxh1; foxj1a; foxj1b; ptpn11a	9	548	1.60%	0.000000129	ACVRL1; APC; BMP4; BMP7; BMPR2; CAMK2B; DAND5; FGFR2; FOXH1; FOXJ1; GSK3B; NIPBL; NKD1; NPHP3; PKD2; PTPN11	16	4742	0.30%	4.91E-09	Acvrl1; Apc; Bmp4; Bmp7; Bmpr2; Camk2b; Dand5; Fgfr2; Foxh1; Foxj1; Gsk3b; Nipbl; Nkd1; Nphp3; Pkd2; Ptpn11	16	3087	0.50%
GO:0048523 negative regulation of cellular process	High Level Terms	GO:0065007 biological regulation	N	0.000000128	acvr1l; apc; bmp4; bmp7a; dand5; foxh1; foxj1a; foxj1b; ptpn11a	9	430	2.10%	3.31E-08	ACVRL1; APC; BMP4; BMP7; BMPR2; CAMK2B; DAND5; FGFR2; FOXH1; FOXJ1; GSK3B; NIPBL; NKD1; NPHP3; PKD2; PTPN11	16	4314	0.40%	1.08E-09	Acvrl1; Apc; Bmp4; Bmp7; Bmpr2; Camk2b; Dand5; Fgfr2; Foxh1; Foxj1; Gsk3b; Nipbl; Nkd1; Nphp3; Pkd2; Ptpn11	16	2786	0.60%
GO:0016310 phosphorylation	High Level Terms	GO:0008150 biological_process	N	0.000373	*acvr1l; bmpr2a; *bmpr2b; *camk2a; *camk2b2; *camk2g1; *fgfr2; *gsk3b	8	907	0.90%	0.00000165	ACVRL1; BMP4; CAMK2A; CAMK2B; CAMK2G; FGFR2; GSK3B; PTPN11	8	1042	0.80%	0.000000422	*Acvrl1; Bmp4; *Bmpr2; *Camk2a; *Camk2b; *Camk2g; *Fgfr2; *Gsk3b; Ptpn11	9	991	0.90%
GO:0051239 regulation of multicellular organismal process	High Level Terms	GO:0065007 biological regulation	N	0.00000211	bmp4; bmp7a; foxh1; foxj1a; foxj1b; pkd2; spaw	7	303	2.30%	7.13E-12	ACVRL1; APC; BMP4; BMP7; BMPR2; CAMK2A; CAMK2B; CAMK2G; COBL; FGFR2; FOXJ1; FZD2; GSK3B; NIPBL; NKD1; NPHP3; PTPN11	17	2942	0.60%	1.35E-09	Acvrl1; Apc; Bmp4; Bmp7; Bmpr2; Camk2a; Camk2b; Cobl; Fgfr2; Foxj1; Fzd2; Gsk3b; Nipbl; Ptpn11	14	1958	0.70%
GO:0048518 positive regulation of biological process	High Level Terms	GO:0065007 biological regulation	N	0.000197	apc; bmp4; fgfr2; foxh1; foxj1a; foxj1b	6	426	1.40%	0.000000095	ACVRL1; APC; BMP4; BMP7; BMPR2; CAMK2B; COBL; FGFR2; FOXH1; FOXJ1; FZD2; GSK3B; HAS2; NIPBL; NKD1; PKD2; PTPN11	17	5378	0.30%	2.21E-09	Acvrl1; Apc; Bmp4; Bmp7; Bmpr2; Camk2b; Cobl; Fgfr2; Foxh1; Foxj1; Fzd2; Gsk3b; Has2; Nipbl; Nkd1; Pkd2; Ptpn11	17	3439	0.50%
GO:0040007 growth	High Level Terms	GO:0008150 biological_process	N	0.000378	*bmp4; *bmp7a; fzd2; *spaw	4	169	2.40%	0.00000444	BMP4; *BMP7; COBL; FGFR2; NIPBL; PTPN11	6	526	1.10%	0.00000116	*Bmp4; *Bmp7; Cobl; Fgfr2; Nipbl; Ptpn11	6	340	1.80%
GO:0050789 regulation of biological process	High Level Terms	GO:0065007 biological regulation	N	#N/A	#N/A	#N/A	#N/A	#N/A	0.000102	ACVRL1; APC; BMP4; BMP7; BMPR2; CAMK2A; CAMK2B; CAMK2G; COBL; DAND5; DNAAF1; FGFR2; FOXH1; FOXJ1; FZD2; GSK3B; HAS2; NIPBL; NKD1; NPHP3; PKD2; PTPN11	22	14458	0.20%	0.00000633	Acvrl1; Apc; Bmp4; Bmp7; Bmpr2; Camk2a; Camk2b; Cobl; Dand5; Dnaaf1; Fgfr2; Foxh1; Foxj1; Fzd2; Gsk3b; Has2; Nipbl; Nkd1; Nphp3; Pkd2; Ptpn11	21	9180	0.20%
GO:0050794 regulation of cellular process	High Level Terms	GO:0065007 biological regulation	N	#N/A	#N/A	#N/A	#N/A	#N/A	0.0000304	ACVRL1; APC; BMP4; BMP7; BMPR2; CAMK2A; CAMK2B; CAMK2G; COBL; DAND5; DNAAF1; FGFR2; FOXH1; FOXJ1; FZD2; GSK3B; HAS2; NIPBL; NKD1; NPHP3; PKD2; PTPN11	22	13560	0.20%	0.00000193	Acvrl1; Apc; Bmp4; Bmp7; Bmpr2; Camk2a; Camk2b; Cobl; Dand5; Dnaaf1; Fgfr2; Foxh1; Foxj1; Fzd2; Gsk3b; Has2; Nipbl; Nkd1; Nphp3; Pkd2; Ptpn11	21	8607	0.20%
GO:0031323 regulation of cellular metabolic process	High Level Terms	GO:0065007 biological regulation	N	#N/A	#N/A	#N/A	#N/A	#N/A	0.00055	ACVRL1; APC; BMP4; BMP7; BMPR2; CAMK2A; FGFR2; FOXH1; FOXJ1; FZD2; GSK3B; NIPBL; PKD2; PTPN11	14	6916	0.20%	0.000000208	Acvrl1; Apc; Bmp4; Bmp7; Bmpr2; Camk2a; Dand5; Fgfr2; Foxh1; Foxj1; Fzd2; Gsk3b; Nipbl; Nphp3; Pkd2; Ptpn11	16	3997	0.40%
GO:0051179 localization	High Level Terms	GO:0008150 biological_process	N	#N/A	#N/A	#N/A	#N/A	#N/A	0.00000114	ACVRL1; APC; BMP4; BMP7; CAMK2A; CAMK2B; CAMK2G; CCDC40; FGFR2; FOXH1; FOXJ1; GSK3B; HAS2; LRRC6; NIPBL; PKD2; PTPN11	17	6342	0.30%	0.0000021	Acvrl1; Apc; Bmp4; Bmp7; Camk2a; Camk2b; Camk2g; Ccdc40; Fgfr2; Foxh1; Foxj1; Gsk3b; Nipbl; Pkd2	14	3491	0.40%
GO:0048522 positive regulation of cellular process	High Level Terms	GO:0065007 biological regulation	N	#N/A	#N/A	#N/A	#N/A	#N/A	1.47E-08	ACVRL1; APC; BMP4; BMP7; BMPR2; CAMK2B; COBL; FGFR2; FOXH1; FOXJ1; FZD2; GSK3B; HAS2; NIPBL; NKD1; PKD2; PTPN11	17	4763	0.40%	4.37E-10	Acvrl1; Apc; Bmp4; Bmp7; Bmpr2; Camk2b; Cobl; Fgfr2; Foxh1; Foxj1; Fzd2; Gsk3b; Has2; Nipbl; Nkd1; Pkd2; Ptpn11	17	3103	0.50%
GO:0065008 regulation of biological quality	High Level Terms	GO:0065007 biological regulation	N	#N/A	#N/A	#N/A	#N/A	#N/A	0.0000988	ACVRL1; APC; BMP4; BMPR2; CAMK2A; CAMK2B; CAMK2G; GSK3B; HAS2; PKD2; PTPN11	11	3647	0.30%	0.000024	Acvrl1; Apc; Bmp4; Bmpr2; Camk2a; Camk2b; Fzd2; Gsk3b; Pkd2; Ptpn11	10	2066	0.50%
GO:0065009 regulation of molecular function	High Level Terms	GO:0065007 biological regulation	N	#N/A	#N/A	#N/A	#N/A	#N/A	0.00000195	APC; BMP4; BMP7; CAMK2A; FGFR2; FOXH1; FOXJ1; FZD2; GSK3B; PKD2; PTPN11	11	2418	0.50%	0.000000732	Apc; Bmp4; Bmp7; Camk2a; Fgfr2; Foxh1; Foxj1; Fzd2; Gsk3b; Pkd2; Ptpn11	11	1786	0.60%
GO:0003008 system process	High Level Terms	GO:0008150 biological_process	N	#N/A	#N/A	#N/A	#N/A	#N/A	7.96E-08	ACVRL1; BMP4; BMPR2; CAMK2A; CAMK2B; CAMK2G; FGFR2; FZD2; HAS2; NIPBL; NPHP3; RCSD1	12	2217	0.50%	#N/A	#N/A	#N/A	#N/A	#N/A
GO:0000003 reproduction	High Level Terms	GO:0008150 biological_process	N	#N/A	#N/A	#N/A	#N/A	#N/A	0.000329	BMP4; CAMK2B; FGFR2; FOXJ1; FZD2; LRRC6; NIPBL; PTPN11	8	2178	0.40%	0.0000468	Bmp4; Camk2b; Fgfr2; Fzd2; Nipbl; Nkd1; Ptpn11	7	970	0.70%
GO:0022414 reproductive process	High Level Terms	GO:0008150 biological_process	N	#N/A	#N/A	#N/A	#N/A	#N/A	0.00022	BMP4; CAMK2B; FGFR2; FOXJ1; FZD2; LRRC6; NIPBL; PTPN11	8	2054	0.40%	0.0000282	Bmp4; Camk2b; Fgfr2; Fzd2; Nipbl; Nkd1; Ptpn11	7	896	0.80%
GO:0032879 regulation of localization	High Level Terms	GO:0065007 biological regulation	N	#N/A	#N/A	#N/A	#N/A	#N/A	1.04E-10	ACVRL1; APC; BMP4; BMP7; BMPR2; CAMK2A; CAMK2B; CAMK2G; DNAAF1; GSK3B; HAS2; NKD1; PKD2; PTPN11	14	1977	0.70%	0.00000164	Acvrl1; Apc; Bmp4; Bmpr2; Camk2a; Dnaaf1; Gsk3b; Has2; Pkd2; Ptpn11	10	1529	0.70%
GO:0050877 neurological system process	High Level Terms	GO:0008150 biological_process	N	#N/A	#N/A	#N/A	#N/A	#N/A	0.000442	CAMK2A; CAMK2B; CAMK2G; FGFR2; FZD2; NIPBL; NPHP3	7	1708	0.40%	#N/A	#N/A	#N/A	#N/A	#N/A
GO:0010628 positive regulation of gene expression	High Level Terms	GO:0065007 biological regulation	N	#N/A	#N/A	#N/A	#N/A	#N/A	0.0000059	ACVRL1; BMP4; BMP7; FGFR2; FOXH1; FOXJ1; FZD2; GSK3B; PKD2	9	1671	0.50%	0.00000135	Acvrl1; *Bmp4; Bmp7; Fgfr2; Foxh1; Foxj1; Fzd2; Gsk3b; *Pkd2	9	1139	0.80%
GO:0031399 regulation of protein modification process	High Level Terms	GO:0065007 biological regulation	N	#N/A	#N/A	#N/A	#N/A	#N/A	0.00000159	ACVRL1; APC; BMP4; BMP7; BMPR2; GSK3B; NIPBL; PKD2; PTPN11	9	1424	0.60%	0.000000167	Acvrl1; Apc; Bmp4; Bmp7; Bmpr2; Gsk3b; Nipbl; Pkd2; Ptpn11	9	888	1.00%
GO:0044093 positive regulation of molecular function	High Level Terms	GO:0065007 biological regulation	N	#N/A	#N/A	#N/A	#N/A	#N/A	0.0000143	BMP4; CAMK2A; FGFR2; FOXJ1; FZD2; GSK3B; PKD2; PTPN11	8	1396	0.60%	0.00000278	Bmp4; Camk2a; Fgfr2; Foxj1; Fzd2; Gsk3b; Pkd2; Ptpn11	8	911	0.90%
GO:0042325 regulation of phosphorylation	High Level Terms	GO:0065007 biological regulation	N	#N/A	#N/A	#N/A	#N/A	#N/A	0.00000466	ACVRL1; APC; BMP4; BMP7; BMPR2; GSK3B; PKD2; PTPN11	8	1198	0.70%	0.000000921	Acvrl1; Apc; Bmp4; *Bmp7; Bmpr2; Gsk3b; Pkd2; Ptpn11	8	786	1.00%
GO:0031401 positive regulation of protein modification process	High Level Terms	GO:0065007 biological regulation	N	#N/A	#N/A	#N/A	#N/A	#N/A	0.0000011	ACVRL1; BMP4; BMP7; BMPR2; GSK3B; NIPBL; PKD2; PTPN11	8	987	0.80%	0.000000104	Acvrl1; Bmp4; Bmp7; Bmpr2; Gsk3b; Nipbl; Pkd2; Ptpn11	8	590	1.40%
GO:0060341 regulation of cellular localization	High Level Terms	GO:0065007 biological regulation	N	#N/A	#N/A	#N/A	#N/A	#N/A	0.0000115	APC; BMP4; BMP7; CAMK2A; GSK3B; PKD2; PTPN11	7	956	0.70%	0.0000663	Apc; Bmp4; Camk2a; Gsk3b; Pkd2; Ptpn11	6	693	0.90%
GO:0044092 negative regulation of molecular function	High Level Terms	GO:0065007 biological regulation	N	#N/A	#N/A	#N/A	#N/A	#N/A	0.00000475	APC; BMP4; BMP7; FOXH1; FOXJ1; GSK3B; PKD2	7	835	0.80%	0.00000775	Apc; Bmp4; Bmp7; Foxh1; Foxj1; Gsk3b; Pkd2	7	734	1.00%
GO:0051240 positive regulation of multicellular organismal process	High Level Terms	GO:0065007 biological regulation	N	#N/A	#N/A	#N/A	#N/A	#N/A	0.000475	BMP4; BMP7; BMPR2; FGFR2; NIPBL	5	786	0.60%	0.0000216	Bmp4; Bmp7; Bmpr2; Camk2b; Fgfr2; Nipbl	6	567	1.10%
GO:0040008 regulation of growth	High Level Terms	GO:0065007 biological regulation	N	#N/A	#N/A	#N/A	#N/A	#N/A	0.00000262	ACVRL1; BMP4; BMPR2; FGFR2; NIPBL; NKD1; PTPN11	7	763	0.90%	0.000000997	Acvrl1; Bmp4; Bmpr2; Fgfr2; Nipbl; Nkd1; Ptpn11	7	538	1.30%
GO:0044057 regulation of system process	High Level Terms	GO:0065007 biological regulation	N	#N/A	#N/A	#N/A	#N/A	#N/A	0.0000218	BMPR2; CAMK2A; CAMK2B; CAMK2G; GSK3B; PTPN11	6	696	0.90%	0.000166	Bmpr2; Camk2a; Camk2b; Gsk3b; Ptpn11	5	510	1.00%
GO:0003006 developmental process involved in reproduction	High Level Terms	GO:0008150 biological_process	N	#N/A	#N/A	#N/A	#N/A	#N/A	0.0000216	BMP4; FGFR2; FZD2; LRRC6; NIPBL; PTPN11	6	695	0.90%	0.000664	Bmp4; Fgfr2; Fzd2; Nipbl	4	387	1.00%
GO:0051270 regulation of cellular component movement	High Level Terms	GO:0065007 biological regulation	N	#N/A	#N/A	#N/A	#N/A	#N/A	0.00000115	ACVRL1; APC; BMP4; BMPR2; DNAAF1; HAS2; NKD1	7	674	1.00%	0.00000936	Acvrl1; Apc; Bmp4; Bmpr2; Dnaaf1; Has2	6	489	1.20%
GO:0044087 regulation of cellular component biogenesis	High Level Terms	GO:0065007 biological regulation	N	#N/A	#N/A	#N/A	#N/A	#N/A	0.000783	ACVRL1; APC; BMP7; GSK3B	4	496	0.80%	0.000533	Acvrl1; Apc; Bmp7; Gsk3b	4	365	1.10%
GO:0061458 reproductive system development	High Level Terms	GO:0008150 biological_process	N	#N/A	#N/A	#N/A	#N/A	#N/A	0.0000011	BMP4; FGFR2; FZD2; *LRRC6; NIPBL; PTPN11	6	413	1.50%	0.0000827	Bmp4; Fgfr2; Fzd2; Nipbl	4	224	1.80%
GO:0048608 reproductive structure development	High Level Terms	GO:0008150 biological_process	N	#N/A	#N/A	#N/A	#N/A	#N/A	0.0000011	BMP4; *FGFR2; FZD2; LRRC6; NIPBL; PTPN11	6	413	1.50%	0.0000799	Bmp4; *Fgfr2; Fzd2; Nipbl	4	222	1.80%
GO:0031400 negative regulation of protein modification process	High Level Terms	GO:0065007 biological regulation	N	#N/A	#N/A	#N/A	#N/A	#N/A	0.00039	APC; BMP4; BMP7; GSK3B	4	412	1.00%	0.00016	Apc; Bmp4; Bmp7; Gsk3b	4	266	1.50%
GO:0007548 sex differentiation	High Level Terms	GO:0008150 biological_process	N	#N/A	#N/A	#N/A	#N/A	#N/A	0.000308	FZD2; LRRC6; NIPBL; PTPN11	4	387	1.00%	#N/A	#N/A	#N/A	#N/A	#N/A
GO:0051272 positive regulation of cellular component movement	High Level Terms	GO:0065007 biological regulation	N	#N/A	#N/A	#N/A	#N/A	#N/A	0.00021	APC; BMP4; BMPR2; HAS2	4	350	1.10%	0.000153	Apc; Bmp4; Bmpr2; Has2	4	263	1.50%
GO:2000241 regulation of reproductive process	High Level Terms	GO:0065007 biological regulation	N	#N/A	#N/A	#N/A	#N/A	#N/A	0.00000299	APC; BMP4; BMP7; CAMK2B; FGFR2	5	270	1.90%	0.0000011	Apc; Bmp4; Bmp7; Camk2b; Fgfr2	5	180	2.80%
GO:0048638 regulation of developmental growth	High Level Terms	GO:0065007 biological regulation	N	#N/A	#N/A	#N/A	#N/A	#N/A	0.0000105	BMP4; FGFR2; *NIPBL; NKD1	4	162	2.50%	0.0000104	Bmp4; Fgfr2; *Nipbl; Nkd1	4	132	3.00%
GO:0040014 regulation of multicellular organism growth	High Level Terms	GO:0065007 biological regulation	N	#N/A	#N/A	#N/A	#N/A	#N/A	0.000193	*FGFR2; NIPBL; *PTPN11	3	132	2.30%	0.000109	*Fgfr2; Nipbl; *Ptpn11	3	89	3.40%
GO:2000242 negative regulation of reproductive process	High Level Terms	GO:0065007 biological regulation	N	#N/A	#N/A	#N/A	#N/A	#N/A	0.000128	APC; BMP4; BMP7	3	115	2.60%	0.000071	Apc; Bmp4; Bmp7	3	77	3.90%
GO:0044267 cellular protein metabolic process	High Level Terms	GO:0008150 biological_process	N	#N/A	#N/A	#N/A	#N/A	#N/A	#N/A	#N/A	#N/A	#N/A	#N/A	0.000403	Acvrl1; Bmp4; Bmpr2; Camk2a; Camk2b; Camk2g; Fgfr2; Gsk3b; Ptpn11	9	2335	0.40%
GO:0043412 macromolecule modification	High Level Terms	GO:0008150 biological_process	N	#N/A	#N/A	#N/A	#N/A	#N/A	#N/A	#N/A	#N/A	#N/A	#N/A	0.0000793	Acvrl1; Bmp4; Bmpr2; Camk2a; Camk2b; Camk2g; Fgfr2; Gsk3b; Ptpn11	9	1887	0.50%
GO:0006793 phosphorus metabolic process	High Level Terms	GO:0008150 biological_process	N	#N/A	#N/A	#N/A	#N/A	#N/A	#N/A	#N/A	#N/A	#N/A	#N/A	0.0000723	Acvrl1; Bmp4; Bmpr2; Camk2a; Camk2b; Camk2g; Fgfr2; Gsk3b; Ptpn11	9	1865	0.50%
GO:0006796 phosphate-containing compound metabolic process	High Level Terms	GO:0008150 biological_process	N	#N/A	#N/A	#N/A	#N/A	#N/A	#N/A	#N/A	#N/A	#N/A	#N/A	0.000059	Acvrl1; Bmp4; Bmpr2; Camk2a; Camk2b; Camk2g; Fgfr2; Gsk3b; Ptpn11	9	1817	0.50%
GO:0070727 cellular macromolecule localization	High Level Terms	GO:0008150 biological_process	N	#N/A	#N/A	#N/A	#N/A	#N/A	#N/A	#N/A	#N/A	#N/A	#N/A	0.000542	Bmp4; Bmp7; Gsk3b; Nipbl; Pkd2	5	660	0.80%
GO:0034613 cellular protein localization	High Level Terms	GO:0008150 biological_process	N	#N/A	#N/A	#N/A	#N/A	#N/A	#N/A	#N/A	#N/A	#N/A	#N/A	0.000528	Bmp4; Bmp7; Gsk3b; *Nipbl; Pkd2	5	656	0.80%
GO:0001503 ossification	High Level Terms	GO:0008150 biological_process	N	#N/A	#N/A	#N/A	#N/A	#N/A	#N/A	#N/A	#N/A	#N/A	#N/A	0.000719	*Bmp4; *Bmp7; Fgfr2	3	169	1.80%
GO:0007163 establishment or maintenance of cell polarity	High Level Terms	GO:0008150 biological_process	N	#N/A	#N/A	#N/A	#N/A	#N/A	#N/A	#N/A	#N/A	#N/A	#N/A	0.0000032	*Apc; Foxj1; *Gsk3b; *Nphp3	4	98	4.10%
